# Supplementary material for: The influence of cultural friction on foreign divestment of multinational enterprises——the moderating role of formal institutional distance and political connections
Source: PLoS One. 2024 Feb 9;19(2):e0295443. doi: 10.1371/journal.pone.0295443 (PMC10857733; doi:10.1371/journal.pone.0295443)
Supplement: S1 Dataset — (XLSX) [file pone.0295443.s003.xlsx]

## Sheet: Sheet1
ID	year	FD	CF	Exp	Age	Size	Ind	Own	Inst	Inst*CF	PC	Inst2	inst2*CF	subsidy	subsidy(median)	CF1	Inst*CF1	CD	Inst*CD
9	2012	0	0.855972	1	3.43399	22.1157	19	0	4.7003	4.02332	1	1.8461	1.58021	1349	1			4.97984	23.4067
9	2013	0	0.971565	2	3.43399	22.1476	19	0	4.56613	4.43629	1	1.79782	1.7467	1436	1	0.855972	3.90848	4.97984	22.7386
9	2014	0	0.691129	2	3.43399	22.1845	19	0	4.38288	3.02914	1	1.70482	1.17825	1363	1	0.971565	4.25825	4.97984	21.826
9	2015	0	0.691129	2	3.43399	22.3115	19	0	4.41057	3.04828	1	1.70939	1.18141	1643	1	0.691129	3.04828	4.97984	21.964
9	2016	0	0.691129	2	3.43399	22.5872	19	0	4.31759	2.98401	1	1.6652	1.15087	1705	1	0.691129	2.98401	4.97984	21.5009
9	2017	0	0.613758	2	3.43399	22.6792	19	0	2.47426	1.5186	1	0.931993	0.572018	1362	1	0.691129	1.71004	4.2368	10.483
9	2018	0	0.613758	2	3.43399	23.1887	19	0	2.39968	1.47282	1	0.917016	0.562826	1234	1	0.613758	1.47282	4.2368	10.167
9	2019	0	0.613758	2	3.43399	23.2085	19	0	2.43922	1.49709	1	0.894529	0.549024	1650	1	0.613758	1.49709	4.2368	10.3345
9	2020	0	0.613758	2	3.43399	23.0901	19	0	2.30526	1.41487	1	0.825367	0.506575	1760	1	0.613758	1.41487	4.2368	9.76694
12	2012	0	2.34772	19	3.61092	22.6684	3	0	4.7003	11.035	0	1.8461	4.33413	1593	1			4.97984	23.4067
12	2013	1	2.29895	19	3.61092	22.7689	3	0	4.56613	10.4973	0	1.79782	4.1331	1683	1	2.34772	10.72	4.97984	22.7386
12	2014	0	3.23731	20	3.61092	22.6755	3	0	4.38288	14.1888	0	1.70482	5.51903	1595	1	2.29895	10.076	4.97984	21.826
12	2015	1	2.29895	20	3.61092	22.7289	3	0	4.41057	10.1397	0	1.70939	3.92981	1460	1	3.23731	14.2784	4.97984	21.964
12	2016	0	2.29895	20	3.61092	22.9176	3	0	4.31759	9.92592	0	1.6652	3.82821	1407	1	2.29895	9.92592	4.97984	21.5009
12	2017	0	2.29895	20	3.61092	23.1101	3	0	4.15288	9.54726	0	1.576	3.62314	1183	1	2.29895	9.54726	4.97984	20.6807
12	2018	0	2.29895	20	3.61092	23.0851	3	0	4.03215	9.26972	0	1.551	3.56568	1302	1	2.29895	9.26972	4.97984	20.0795
12	2019	0	2.29895	20	3.61092	23.072	3	0	3.89968	8.96517	0	1.44553	3.3232	1748	1	2.29895	8.96517	4.97984	19.4198
12	2020	0	2.29895	20	3.61092	23.0908	3	0	3.49677	8.0389	0	1.24954	2.87262	1342	1	2.29895	8.0389	4.97984	17.4134
16	2012	0	8.9254	78	3.71357	23.6322	3	1	3.86927	34.5348	0	1.41512	12.6305	1466	1			3.79121	14.6692
16	2013	0	9.03246	84	3.71357	23.7193	3	1	3.81381	34.4481	0	1.39957	12.6415	1551	1	8.9254	34.0398	3.79121	14.4589
16	2014	0	6.39423	87	3.71357	23.6897	3	1	3.78186	24.1821	0	1.38589	8.86168	1524	1	9.03246	34.1595	3.79121	14.3378
16	2015	0	4.50716	88	3.71357	23.6354	3	1	3.76719	16.9793	0	1.35399	6.10264	1162	1	6.39423	24.0883	3.79121	14.2822
16	2016	1	4.50729	89	3.71357	23.7339	3	1	3.63642	16.3904	0	1.30959	5.9027	1501	1	4.50716	16.3899	3.79121	13.7864
16	2017	0	6.44472	92	3.71357	24.1646	3	1	3.48343	22.4498	0	1.2403	7.99338	1045	1	4.50729	15.7009	3.79121	13.2064
16	2018	0	5.52414	94	3.71357	24.5547	3	1	3.44093	19.0082	0	1.22909	6.78965	1027	0	6.44472	22.1759	3.79121	13.0453
16	2019	0	7.44213	98	3.71357	24.7328	3	1	3.48552	25.9397	0	1.23155	9.16536	1855	1	5.52414	19.2545	3.79121	13.2143
16	2020	0	6.5476	101	3.71357	24.6423	3	1	3.26516	21.3789	0	1.13827	7.45294	33	0	7.44213	24.2997	3.79121	12.3789
21	2012	0	0.588438	2	3.3322	23.5205	3	1	4.07768	2.39946	0	1.57832	0.92874	67	0			4.00586	16.3346
21	2013	0	1.93455	5	3.3322	23.4339	3	1	3.97137	7.68282	0	1.54229	2.98363	81	0	0.588438	2.33691	3.5667	14.1647
21	2014	0	2.94633	8	3.3322	23.5232	3	1	3.52273	10.3791	0	1.36367	4.01782	106	0	1.93455	6.81491	3.45737	12.1794
21	2015	0	1.32599	8	3.3322	23.4552	3	1	3.49744	4.63755	0	1.35125	1.79174	795	0	2.94633	10.3046	3.45737	12.0919
21	2016	0	3.54688	11	3.3322	23.4359	3	1	3.35751	11.9086	0	1.29495	4.59301	475	0	1.32599	4.45201	3.45737	11.6082
21	2017	1	3.86805	14	3.3322	23.3772	3	1	3.18079	12.3034	0	1.20224	4.65032	1152	1	3.54688	11.2819	3.41241	10.8542
21	2018	0	3.41627	16	3.3322	23.4997	3	1	3.17762	10.8556	0	1.21147	4.1387	1931	1	3.86805	12.2912	3.41241	10.8433
21	2019	0	2.75099	17	3.3322	23.3053	3	1	3.11489	8.56902	0	1.31408	3.61502	1147	1	3.41627	10.6413	3.57446	11.134
21	2020	0	2.81092	18	3.3322	23.4291	3	1	2.98508	8.39081	0	1.24105	3.48848	1271	1	2.75099	8.21191	3.57446	10.67
39	2012	0	5.70686	43	3.3673	24.7184	3	1	5.50028	31.3893	0	2.17395	12.4065	448	0			4.28115	23.5475
39	2013	0	5.79548	46	3.3673	24.7815	3	1	5.51661	31.9714	0	2.18847	12.6832	494	0	5.70686	31.4825	4.31471	23.8026
39	2014	0	3.03026	46	3.3673	24.9728	3	1	4.85072	14.6989	0	2.02389	6.13291	760	0	5.79548	28.1123	4.28316	20.7764
39	2015	0	3.03026	46	3.3673	24.7955	3	1	4.80664	14.5653	0	1.99877	6.05678	880	0	3.03026	14.5653	4.28316	20.5876
39	2016	0	3.00452	46	3.3673	24.6573	3	1	4.39722	13.2115	0	1.82837	5.49337	1377	1	3.03026	13.3247	4.16879	18.3311
39	2017	1	2.98364	46	3.3673	25.0579	3	1	4.17057	12.4435	0	1.70608	5.09033	1003	0	3.00452	12.5305	4.16879	17.3862
39	2018	0	2.97818	46	3.3673	25.2612	3	1	4.15569	12.3764	0	1.68572	5.02037	746	0	2.98364	12.3991	4.14489	17.2249
39	2019	1	2.93508	46	3.3673	25.1755	3	1	4.27614	12.5508	0	1.72249	5.05566	1423	1	2.97818	12.7351	4.14489	17.7242
39	2020	0	2.93508	46	3.3673	25.2683	3	1	4.07388	11.9572	0	1.62542	4.77073	1163	1	2.93508	11.9572	4.14489	16.8858
63	2012	0	0	49	3.17805	25.1567	3	0	0	0	0	0	0	1	0			0	0
63	2013	0	4.66951	51	3.17805	25.0439	3	0	1.99434	9.31256	0	0.604137	2.82102	1	0	0	0	3.03217	6.04716
63	2014	0	4.81134	53	3.17805	25.1235	3	0	1.82038	8.75848	0	0.570451	2.74464	1	0	4.66951	8.50029	3.35661	6.11032
63	2015	0	5.77609	56	3.17805	25.3303	3	0	1.8301	10.5708	0	0.564769	3.26216	1	0	4.81134	8.80523	3.35661	6.14293
63	2016	1	3.98969	57	3.17805	25.3407	3	0	1.70211	6.7909	0	0.70559	2.81509	1	0	5.77609	9.83155	3.54589	6.0355
63	2017	0	13.0882	69	3.17805	25.4129	3	0	2.17652	28.4867	0	0.867894	11.3592	1949	1	3.98969	8.68365	3.51916	7.65952
63	2018	0	8.77985	75	3.17805	25.1719	3	0	2.15962	18.9611	0	0.870034	7.63877	1890	1	13.0882	28.2655	3.51916	7.60004
63	2019	1	4.25677	76	3.17805	25.2312	3	0	2.49895	10.6375	0	0.965537	4.11007	1785	1	8.77985	21.9404	3.60233	9.00205
63	2020	1	4.20062	77	3.17805	25.3428	3	0	2.46921	10.3722	0	0.953335	4.0046	1700	1	4.25677	10.5108	3.60233	8.8949
69	2012	0	0	0	3.17805	23.8272	12	1	0	0	1	0	0	158	0			0	0
69	2013	0	0	0	3.17805	24.061	12	1	0	0	0	0	0	1607	1	0	0	0	0
69	2014	0	0	0	3.17805	24.1481	12	1	0	0	0	0	0	1666	1	0	0	0	0
69	2015	0	0.855972	1	3.17805	24.1964	12	1	4.41057	3.77533	1	1.70939	1.46319	1631	1	0	0	4.97984	21.964
69	2016	0	0.40412	1	3.17805	24.2923	12	1	4.31759	1.74483	1	1.6652	0.672941	1903	1	0.855972	3.69573	4.97984	21.5009
69	2017	0	0.971565	2	3.17805	24.469	12	1	4.15288	4.03479	1	1.576	1.53118	80	0	0.40412	1.67826	4.97984	20.6807
69	2018	0	0.691129	2	3.17805	24.5974	12	1	4.03215	2.78674	1	1.551	1.07194	727	0	0.971565	3.9175	4.97984	20.0795
69	2019	1	0.40412	2	3.17805	24.818	12	1	3.89968	1.57594	1	1.44553	0.584168	617	0	0.691129	2.69518	4.97984	19.4198
69	2020	0	0.40412	2	3.17805	25.1284	12	1	3.49677	1.41311	1	1.24954	0.504963	1176	1	0.40412	1.41311	4.97984	17.4134
100	2012	0	16.9018	158	2.94444	24.9662	3	0	3.84369	64.9651	0	1.46443	24.7514	1791	1			4.56842	17.5596
100	2013	0	4.12331	158	2.94444	25.1714	3	0	3.01801	12.4442	0	1.10409	4.5525	1917	1	16.9018	51.0097	3.8458	11.6067
100	2014	0	4.11968	158	2.94444	25.3408	3	0	2.90437	11.965	0	1.17338	4.83396	1689	1	4.12331	11.9756	3.8316	11.1284
100	2015	0	15.9866	170	2.94444	25.3756	3	0	2.8852	46.1248	1	1.16431	18.6135	1704	1	4.11968	11.8861	3.8316	11.055
100	2016	0	16.4839	182	2.94444	25.3918	3	0	2.82689	46.5981	1	1.15103	18.9735	1	0	15.9866	45.1925	3.8316	10.8315
100	2017	1	15.5559	194	2.94444	25.4386	3	0	2.7316	42.4926	1	1.09988	17.1097	1562	1	16.4839	45.0274	3.8316	10.4664
100	2018	1	14.7538	205	2.94444	25.4546	3	0	2.70768	39.9485	1	1.09078	16.0931	2206	1	15.5559	42.1205	3.8316	10.3748
100	2019	0	4.35691	205	2.94444	25.0418	3	0	2.77704	12.0993	1	1.10623	4.81972	1908	1	14.7538	40.9718	3.8316	10.6405
100	2020	0	4.35691	205	2.94444	25.0649	3	0	2.69816	11.7556	1	1.06146	4.6247	1867	1	4.35691	11.7556	3.8316	10.3383
157	2012	0	6.06602	34	3.09104	24.5959	3	1	5.93154	35.9808	1	2.29251	13.9064	784	0			3.70805	21.9945
157	2013	0	8.37981	41	3.09104	24.375	3	1	4.77179	39.9867	1	1.81334	15.1954	535	0	6.06602	28.9457	3.20182	15.2784
157	2014	0	2.73619	41	3.09104	23.9756	3	1	3.58154	9.79979	1	1.60283	4.38565	1521	1	8.37981	30.0127	3.51906	12.6037
157	2015	0	2.73619	41	3.09104	23.756	3	1	3.59346	9.8324	1	1.60856	4.40134	1907	1	2.73619	9.8324	3.51906	12.6456
157	2016	0	2.73619	41	3.09104	23.7201	3	1	3.48856	9.54538	1	1.57254	4.30276	1413	1	2.73619	9.54538	3.51906	12.2764
157	2017	0	8.04012	47	3.09104	23.8706	3	1	3.3386	26.8427	1	1.48834	11.9665	1076	1	2.73619	9.13505	3.51906	11.7487
157	2018	0	10.5346	56	3.09104	24.08	3	1	3.32395	35.0164	1	1.48085	15.6001	1109	1	8.04012	26.725	3.51906	11.6972
157	2019	1	3.01112	56	3.09104	24.4916	3	1	3.59372	10.8211	1	1.54532	4.65313	835	0	10.5346	37.8582	3.51093	12.6173
157	2020	0	3.01112	56	3.09104	24.8993	3	1	3.56836	10.7447	1	1.50332	4.52667	1200	1	3.01112	10.7447	3.51093	12.5283
159	2012	0	0	4	3.09104	21.06	3	0	0	0	1	0	0	595	0			0	0
159	2013	0	0	8	3.09104	20.7895	3	0	0	0	1	0	0	236	0	0	0	0	0
159	2014	0	0	10	3.09104	20.8859	3	0	0	0	1	0	0	332	0	0	0	0	0
159	2015	0	0	11	3.09104	20.3376	3	0	0	0	0	0	0	1977	1	0	0	0	0
159	2016	0	0	12	3.09104	20.0766	3	0	0	0	0	0	0	189	0	0	0	0	0
159	2017	0	0	13	3.09104	19.6906	3	0	0	0	1	0	0	486	0	0	0	0	0
159	2018	1	0	14	3.09104	20.1281	3	0	0	0	1	0	0	116	0	0	0	0	0
159	2019	0	0	14	3.09104	19.8813	3	0	0	0	1	0	0	481	0	0	0	0	0
159	2020	0	0	14	3.09104	20.1304	3	0	0	0	1	0	0	265	0	0	0	0	0
333	2012	0	0	0	3.04452		3	0	0	0	1	0	0	1	0			0	0
333	2013	0	1.57419	2	3.04452	25.5196	3	0	2.50288	3.94001	0	0.87707	1.38068	971	0	0	0	2.58953	6.48128
333	2014	0	1.94852	5	3.04452	25.6784	3	0	2.42849	4.73195	0	0.846402	1.64923	951	0	1.57419	3.8229	2.58953	6.28864
333	2015	0	0.861128	5	3.04452	25.6562	3	0	2.41011	2.07542	0	0.810175	0.697664	1391	1	1.94852	4.69615	2.73166	6.5836
333	2016	0	0.903585	5	3.04452	25.7947	3	0	2.88886	2.61033	0	1.04588	0.945043	1258	1	0.861128	2.48768	2.93687	8.48422
333	2017	0	1.67733	6	3.04452	26.2108	3	0	2.65204	4.44836	0	1.10289	1.84992	918	0	0.903585	2.39634	3.15176	8.35859
333	2018	0	6.04348	20	3.04452	26.2909	3	0	2.66684	16.117	0	1.10999	6.7082	866	0	1.67733	4.47317	3.15176	8.40522
333	2019	0	1.98836	20	3.04452	26.3558	3	0	2.76158	5.491	0	1.13562	2.25801	766	0	6.04348	16.6896	3.15176	8.70383
333	2020	1	1.89809	20	3.04452	26.3782	3	0	2.71846	5.15989	0	1.10747	2.10209	860	0	1.98836	5.40526	3.15176	8.56792
415	2012	0	0	0	3.3322	21.6363	5	0	5.38331	0	0	2.10948	0	1979	1			0	0
415	2013	1	0	1	3.3322	22.5759	5	0	5.3612	0	0	2.10417	0	1894	1	0	0	0	0
415	2014	0	0.557868	2	3.3322	22.6478	5	0	5.23244	2.91901	0	2.04873	1.14292	1789	1	0	0	4.53044	23.7053
415	2015	0	0.987328	3	3.3322	22.9912	5	0	4.59809	4.53982	0	1.73869	1.71666	1703	1	0.557868	2.56513	4.32311	19.878
415	2016	0	0.63473	3	3.3322	23.912	5	0	4.38107	2.7808	0	1.66112	1.05436	1478	1	0.987328	4.32556	4.43256	19.4194
415	2017	0	1.92959	5	3.3322	24.305	5	0	4.17512	8.05625	0	1.55954	3.00927	1166	1	0.63473	2.65008	4.43256	18.5065
415	2018	0	1.80822	6	3.3322	24.4439	5	0	4.13787	7.4822	0	1.55423	2.81039	857	0	1.92959	7.98438	4.43256	18.3414
415	2019	0	1.16823	6	3.3322	24.3818	5	0	4.1821	4.88563	0	1.55704	1.81898	703	0	1.80822	7.56217	4.43256	18.5374
415	2020	0	1.98334	7	3.3322	24.0345	5	0	3.94919	7.83259	0	1.44764	2.87115	174	0	1.16823	4.61355	4.43256	17.505
553	2012	0	0	0	3.3322	21.5756	3	1	0	0	0	0	0	289	0			0	0
553	2013	0	0	0	3.3322	21.8477	3	1	0	0	0	0	0	195	0	0	0	0	0
553	2014	0	0	0	3.3322	21.8647	3	1	0	0	0	0	0	270	0	0	0	0	0
553	2015	0	0	0	3.3322	21.498	3	1	0	0	0	0	0	463	0	0	0	0	0
553	2016	0	0	0	3.3322	21.341	3	1	0	0	0	0	0	542	0	0	0	0	0
553	2017	1	13.4491	12	3.3322	23.8938	3	1	3.35535	45.1264	0	1.19605	16.0858	1	0	0	0	4.25912	14.2908
553	2018	0	5.37246	17	3.3322	23.9664	3	1	3.24614	17.4397	0	1.14087	6.12928	1	0	13.4491	43.6575	4.19096	13.6044
553	2019	0	2.91897	18	3.3322	24.0397	3	1	3.2188	9.39559	0	1.25425	3.66111	1	0	5.37246	17.2929	4.25894	13.7087
553	2020	0	2.05596	18	3.3322	24.0712	3	1	3.04597	6.26239	0	1.15596	2.3766	1	0	2.91897	8.89111	4.25894	12.9726
607	2012	1	5.1744	21	3.3322	21.2931	3	1	2.5723	13.3101	0	0.841342	4.35344	1298	1			3.44691	8.86649
607	2013	0	4.70448	24	3.3322	21.5346	3	1	2.52286	11.8688	0	0.830409	3.90665	1365	1	5.1744	13.0543	3.44691	8.6961
607	2014	0	2.18918	24	3.3322	21.1188	3	1	2.36307	5.1732	0	0.786715	1.72226	527	0	4.70448	11.117	3.44691	8.14531
607	2015	0	2.18918	24	3.3322	21.1641	3	1	2.41438	5.28551	0	0.791038	1.73173	816	0	2.18918	5.28551	3.44691	8.32216
607	2016	0	4.86738	27	3.3322	21.3245	3	1	2.2774	11.085	0	0.741608	3.60969	628	0	2.18918	4.98565	3.44691	7.85002
607	2017	0	4.14514	29	3.3322	21.3288	3	1	2.17191	9.00285	1	0.7052	2.92315	875	0	4.86738	10.5715	3.44691	7.48638
607	2018	0	5.09378	32	3.3322	21.2826	3	1	2.11289	10.7626	1	0.688673	3.50795	1013	0	4.14514	8.7582	3.44691	7.28294
607	2019	0	2.45834	32	3.3322	21.3232	3	1	2.18938	5.38226	1	0.702886	1.72794	1787	1	5.09378	11.1523	3.44691	7.54662
607	2020	0	3.40413	33	3.3322	21.2339	3	1	2.09798	7.14178	1	0.668156	2.27449	1823	1	2.45834	5.15754	3.44691	7.23154
616	2012	0	0	0	3.3322	21.6617	11	0	0	0	0	0	0	1450	1			0	0
616	2013	0	0	0	3.3322	21.6757	11	0	0	0	0	0	0	1141	1	0	0	0	0
616	2014	0	0	0	3.3322	21.4167	11	0	0	0	0	0	0	2206	1	0	0	0	0
616	2015	0	0	0	3.3322	20.9314	11	0	0	0	0	0	0	398	0	0	0	0	0
616	2016	0	3.43421	3	3.3322	19.4739	11	0	4.31759	14.8275	0	1.6652	5.71864	153	0	0	0	4.97984	21.5009
616	2017	0	2.22644	5	3.3322	18.3872	11	0	4.15288	9.24614	0	1.576	3.50886	2	0	3.43421	14.2619	4.97984	20.6807
616	2018	0	3.29503	8	3.3322	19.4136	11	0	4.03215	13.286	0	1.551	5.1106	22	0	2.22644	8.97735	4.97984	20.0795
616	2019	1	1.38327	8	3.3322	19.1791	11	0	3.89968	5.3943	0	1.44553	1.99955	51	0	3.29503	12.8496	4.97984	19.4198
616	2020	0	2.2491	9	3.3322	20.9502	11	0	3.49677	7.86457	0	1.24954	2.81033	318	0	1.38327	4.83696	4.97984	17.4134
620	2012	0	0	0	3.3322	21.6245	3	0	0	0	1	0	0	114	0			0	0
620	2013	0	0	0	3.3322	21.6792	3	0	0	0	1	0	0	75	0	0	0	0	0
620	2014	0	1.68474	2	3.3322	21.9763	3	0	2.83339	4.77351	0	1.08206	1.82298	1726	1	0	0	2.9713	8.41887
620	2015	0	1.00657	3	3.3322	22.2594	3	0	2.67211	2.68966	0	0.994276	1.00081	1905	1	1.68474	4.50181	2.9713	7.93967
620	2016	0	0.637313	3	3.3322	22.7403	3	0	2.5461	1.62266	0	0.947845	0.604074	730	0	1.00657	2.56283	2.9713	7.56525
620	2017	0	1.42195	4	3.3322	22.7303	3	0	3.20176	4.55273	0	1.20517	1.71369	800	0	0.637313	2.04052	3.71419	11.8919
620	2018	0	0.910544	4	3.3322	23.3624	3	0	3.36481	3.06381	0	1.29322	1.17754	1715	1	1.42195	4.78458	3.71419	12.4976
620	2019	1	0.602461	5	3.3322	23.2072	3	0	3.47745	2.09503	0	1.31611	0.792902	1876	1	0.910544	3.16637	3.71419	12.9159
620	2020	0	1.73157	7	3.3322	22.6811	3	0	3.28803	5.69345	0	1.22206	2.11607	1448	1	0.602461	1.98091	3.71419	12.2124
629	2012	0	2.16155	2	3.3322	23.4707	3	1	5.49627	11.8804	0	2.17837	4.70865	391	0			5.19996	28.5804
629	2013	0	1.39586	3	3.3322	23.4707	3	1	5.38082	7.51086	0	2.14128	2.98893	417	0	2.16155	11.6309	5.19996	27.98
629	2014	0	2.26512	5	3.3322	23.5434	3	1	5.27217	11.9421	0	2.07983	4.71106	228	0	1.39586	7.3592	5.19996	27.415
629	2015	0	1.28093	5	3.3322	23.1584	3	1	5.14099	6.58523	1	2.00941	2.57391	634	0	2.26512	11.6449	5.19996	26.7329
629	2016	1	1.12492	5	3.3322	23.0851	3	1	5.05532	5.68685	0	1.99195	2.24079	830	0	1.28093	6.47549	5.19996	26.2874
629	2017	0	1.12492	5	3.3322	22.9678	3	1	4.79833	5.39776	0	1.86019	2.09258	2	0	1.12492	5.39776	5.19996	24.9511
629	2018	0	1.12492	5	3.3322	23.442	3	1	4.81078	5.41176	0	1.8762	2.11058	185	0	1.12492	5.41176	5.19996	25.0159
629	2019	0	1.12492	5	3.3322	23.3003	3	1	4.8743	5.48322	0	1.88451	2.11993	38	0	1.12492	5.48322	5.19996	25.3461
629	2020	0	1.12492	5	3.3322	23.0821	3	1	4.57018	5.1411	0	1.75038	1.96904	2206	1	1.12492	5.1411	5.19996	23.7647
631	2012	0	0	1	3.3322	21.7407	3	0	0	0	0	0	0	1	0			0	0
631	2013	0	0.971565	2	3.3322	21.7558	3	0	4.56613	4.43629	0	1.79782	1.7467	1	0	0	0	4.97984	22.7386
631	2014	0	1.36349	3	3.3322	22.3139	3	0	4.38288	5.97602	0	1.70482	2.32451	79	0	0.971565	4.25825	4.97984	21.826
631	2015	0	0.913869	3	3.3322	21.9686	3	0	4.41057	4.03069	0	1.70939	1.56216	2	0	1.36349	6.01378	4.97984	21.964
631	2016	0	0.913869	3	3.3322	22.014	3	0	4.31759	3.94571	0	1.6652	1.52178	1	0	0.913869	3.94571	4.97984	21.5009
631	2017	0	1.65191	4	3.3322	22.6226	3	0	4.15288	6.86018	0	1.576	2.6034	2206	1	0.913869	3.79519	4.97984	20.6807
631	2018	0	1.87816	5	3.3322	21.7223	3	0	4.03215	7.573	0	1.551	2.91303	2206	1	1.65191	6.66075	4.97984	20.0795
631	2019	0	2.06371	6	3.3322	21.2233	3	0	3.89968	8.04779	0	1.44553	2.98315	27	0	1.87816	7.3242	4.97984	19.4198
631	2020	1	1.24988	6	3.3322	20.1805	3	0	3.49677	4.37054	0	1.24954	1.56177	1052	1	2.06371	7.2163	4.97984	17.4134
666	2012	0	4.41798	11	3.2581	22.8839	3	1	5.75726	25.4355	0	2.29415	10.1355	912	0			4.87083	28.0427
666	2013	0	6.31623	18	3.2581	23.0802	3	1	4.44004	28.0443	0	1.61556	10.2043	710	0	4.41798	19.616	4.25825	18.9068
666	2014	0	3.1374	19	3.2581	23.0272	3	1	3.14457	9.86577	0	1.61152	5.05597	762	0	6.31623	19.8619	4.49878	14.1468
666	2015	0	3.18904	20	3.2581	23.0646	3	1	3.14071	10.0159	0	1.59825	5.09689	752	0	3.1374	9.85365	4.49878	14.1294
666	2016	0	2.30234	20	3.2581	23.0676	3	1	3.08086	7.09318	0	1.57234	3.62006	1906	1	3.18904	9.82497	4.49878	13.8601
666	2017	1	2.2563	20	3.2581	23.0061	3	1	2.91166	6.56957	0	1.46316	3.30134	539	0	2.30234	6.70363	4.49878	13.0989
666	2018	1	2.1039	20	3.2581	23.0453	3	1	2.9032	6.10804	0	1.45079	3.05232	1208	1	2.2563	6.5505	4.49878	13.0609
666	2019	1	2.80626	21	3.2581	22.9571	3	1	3.26363	9.15861	0	1.50403	4.2207	1031	0	2.1039	6.86635	4.28481	13.984
666	2020	0	1.94573	21	3.2581	22.9221	3	1	3.15588	6.14049	0	1.40811	2.7398	479	0	2.80626	8.85624	4.28481	13.5223
680	2012	0	5.24688	15	3.3322	23.0732	3	1	2.33016	12.2261	0	0.697991	3.66228	1352	1			3.44229	8.02108
680	2013	0	7.73704	24	3.3322	23.0393	3	1	2.18495	16.905	0	0.601854	4.65657	533	0	5.24688	11.4642	3.44229	7.52122
680	2014	0	2.22587	24	3.3322	22.7069	3	1	2.24848	5.0048	0	0.623861	1.38863	978	0	7.73704	17.3966	3.44229	7.73991
680	2015	0	2.22587	24	3.3322	22.0505	3	1	2.25711	5.02403	1	0.593778	1.32167	1143	1	2.22587	5.02403	3.44229	7.76964
680	2016	0	2.22587	24	3.3322	22.2059	3	1	2.11726	4.71274	1	0.526831	1.17266	1925	1	2.22587	4.71274	3.44229	7.28823
680	2017	0	2.22587	24	3.3322	22.5718	3	1	2.11685	4.71183	0	0.549012	1.22203	544	0	2.22587	4.71183	3.44229	7.28683
680	2018	0	2.22587	24	3.3322	22.8029	3	1	2.11131	4.6995	0	0.560843	1.24836	369	0	2.22587	4.6995	3.44229	7.26775
680	2019	0	2.22587	24	3.3322	22.58	3	1	2.13836	4.75971	0	0.579242	1.28931	1490	1	2.22587	4.75971	3.44229	7.36086
680	2020	1	2.18799	24	3.3322	22.6831	3	1	2.27652	4.98101	0	0.623215	1.36359	1038	1	2.22587	5.06724	3.44229	7.83645
703	2012	0	0	1	3.43399	24.2098	3	0	0	0	1	0	0	972	0			0	0
703	2013	0	0	2	3.43399	24.1492	3	0	0	0	1	0	0	307	0	0	0	0	0
703	2014	0	0.952935	3	3.43399	24.0577	3	0	4.86623	4.6372	1	1.94427	1.85276	348	0	0	0	2.72677	13.2691
703	2015	0	1.70957	5	3.43399	24.135	3	0	4.83492	8.26564	0	1.93384	3.30605	305	0	0.952935	4.60736	2.72677	13.1837
703	2016	1	1.42	6	3.43399	24.202	3	0	4.74227	6.73402	0	1.90267	2.70179	394	0	1.70957	8.10725	2.72677	12.9311
703	2017	0	2.257	8	3.43399	24.8866	3	0	4.55882	10.2893	0	1.81882	4.10507	191	0	1.42	6.47353	2.72677	12.4309
703	2018	0	1.84152	9	3.43399	25.1653	3	0	4.49606	8.27961	0	1.79381	3.30334	331	0	2.257	10.1476	2.72677	12.2598
703	2019	0	1.95105	10	3.43399	25.1005	3	0	4.58893	8.95325	0	1.82015	3.55122	975	0	1.84152	8.45062	2.72677	12.513
703	2020	0	2.05002	11	3.43399	25.1826	3	0	4.42255	9.06631	0	1.75114	3.58987	768	0	1.95105	8.62864	2.72677	12.0593
718	2012	0	0	0	3.3322	22.2063	3	0	0	0	1	0	0	90	0			0	0
718	2013	0	0	0	3.3322	22.6284	3	0	0	0	1	0	0	1	0	0	0	0	0
718	2014	0	0	0	3.3322	22.4201	3	0	0	0	1	0	0	111	0	0	0	0	0
718	2015	0	0.601114	1	3.3322	22.7214	3	0	3.21292	1.93133	0	1.16343	0.699352	2	0	0	0	3.03188	9.74118
718	2016	0	1.34184	4	3.3322	22.8331	3	0	3.83441	5.14517	1	1.48267	1.98951	31	0	0.601114	2.30492	3.33737	12.7968
718	2017	0	1.55048	5	3.3322	22.4756	3	0	3.71636	5.76214	1	1.42129	2.20367	7	0	1.34184	4.98677	3.33737	12.4029
718	2018	1	0.84799	5	3.3322	21.9	3	0	3.72007	3.15458	1	1.4416	1.22246	26	0	1.55048	5.7679	3.33737	12.4153
718	2019	0	0.84799	5	3.3322	22.0905	3	0	3.85014	3.26488	1	1.48407	1.25848	41	0	0.84799	3.26488	3.33737	12.8493
718	2020	0	0.84799	5	3.3322	22.179	3	0	3.72023	3.15471	1	1.41034	1.19596	53	0	0.84799	3.15471	3.33737	12.4158
776	2012	0	0	0	3.3322	22.3155	7	0	0	0	1	0	0	547	0			0	0
776	2013	0	2.03807	2	3.3322	22.3877	7	0	5.07592	10.3451	1	1.98426	4.04407	147	0	0	0	4.51735	22.9297
776	2014	1	1.5478	4	3.3322	22.9742	7	0	5.1775	8.01375	1	2.03102	3.14361	1282	1	2.03807	10.5521	4.53856	23.4984
776	2015	0	2.78011	7	3.3322	23.8386	7	0	5.21145	14.4884	1	2.0446	5.68421	852	0	1.5478	8.0663	4.53856	23.6525
776	2016	0	3.53679	10	3.3322	23.3483	7	0	5.03807	17.8186	1	1.97316	6.97865	1637	1	2.78011	14.0064	4.53856	22.8656
776	2017	0	4.6418	14	3.3322	23.1866	7	0	4.84649	22.4965	1	1.86736	8.66792	2003	1	3.53679	17.141	4.53856	21.9961
776	2018	0	6.3562	20	3.3322	23.3273	7	0	4.68991	29.81	1	1.77701	11.2951	2130	1	4.6418	21.7697	4.53856	21.2855
776	2019	0	5.68226	24	3.3322	23.4209	7	0	4.77718	27.1452	1	1.83097	10.404	2141	1	6.3562	30.3647	4.53856	21.6816
776	2020	1	2.39652	24	3.3322	23.7259	7	0	4.42074	10.5944	1	1.66443	3.98882	2143	1	5.68226	25.1198	4.53856	20.0638
810	2012	0	0	0	3.49651	20.8464	3	0	0	0	0	0	0	242	0			0	0
810	2013	0	0	0	3.49651	20.8382	3	0	0	0	0	0	0	277	0	0	0	0	0
810	2014	0	0.881076	1	3.49651	21.9765	3	0	5.27217	4.64518	0	2.07983	1.83249	695	0	0	0	5.19996	27.415
810	2015	0	1.05148	2	3.49651	22.1362	3	0	3.80531	4.00122	1	1.35349	1.42317	1033	0	0.881076	3.35277	5.64648	21.4866
810	2016	0	1.84864	4	3.49651	22.5028	3	0	2.80524	5.18589	1	0.926356	1.7125	1329	1	1.05148	2.94966	4.92148	13.8059
810	2017	0	3.3219	8	3.49651	22.7049	3	0	2.8455	9.45246	1	0.978286	3.24977	1373	1	1.84864	5.26031	4.519	12.8588
810	2018	0	3.76081	11	3.49651	22.7726	3	0	2.9465	11.0812	1	1.02779	3.86532	915	0	3.3219	9.78797	4.30656	12.6893
810	2019	0	1.74697	11	3.49651	22.9088	3	0	3.07199	5.36669	1	1.07424	1.87667	1649	1	3.76081	11.5532	4.30656	13.2297
810	2020	1	1.66894	11	3.49651	22.8642	3	0	2.94431	4.91389	1	1.00765	1.6817	1722	1	1.74697	5.14363	4.30656	12.6799
830	2012	0	0.663264	1	3.13549	23.0496	3	1	5.15186	3.41704	0	2.02667	1.34421	702	0			3.46218	17.8367
830	2013	0	0.297299	1	3.13549	23.1263	3	1	5.15695	1.53316	0	2.03962	0.606377	414	0	0.663264	3.42042	3.46218	17.8543
830	2014	0	0.761569	2	3.13549	23.2905	3	1	5.19049	3.95291	0	2.04084	1.55424	541	0	0.297299	1.54313	3.46218	17.9704
830	2015	0	0.932368	3	3.13549	23.2782	3	1	5.09918	4.75431	0	2.01713	1.8807	818	0	0.761569	3.88338	2.63643	13.4436
830	2016	0	0.582734	3	3.13549	23.1165	3	1	4.97273	2.89778	0	1.97306	1.14977	675	0	0.932368	4.63642	2.63643	13.1103
830	2017	0	0.582734	3	3.13549	23.4809	3	1	4.78661	2.78932	0	1.87787	1.0943	288	0	0.582734	2.78932	2.63643	12.6196
830	2018	0	0.582734	3	3.13549	23.7813	3	1	4.77393	2.78193	0	1.86936	1.08934	243	0	0.582734	2.78193	2.63643	12.5861
830	2019	0	1.17326	4	3.13549	23.6182	3	1	4.85085	5.69133	0	1.88903	2.21633	405	0	0.582734	2.82676	2.63643	12.7889
830	2020	1	0.582734	4	3.13549	23.5907	3	1	4.60397	2.68289	0	1.78685	1.04126	858	0	1.17326	5.40167	2.63643	12.138
869	2012	0	0	0	3.17805	22.4538	3	0	0	0	1	0	0	748	0			0	0
869	2013	0	0.717231	1	3.17805	22.1867	3	0	4.47631	3.21055	1	1.7359	1.24504	1261	1	0	0	3.85814	17.2703
869	2014	0	0.820749	2	3.17805	22.148	3	0	4.23002	3.47178	1	1.60105	1.31406	1380	1	0.717231	3.0339	3.85814	16.32
869	2015	0	0.568472	2	3.17805	22.2601	3	0	3.84591	2.18629	1	1.41362	0.803602	1246	1	0.820749	3.15653	3.82783	14.7215
869	2016	0	1.17455	3	3.17805	22.2746	3	0	3.73963	4.39238	1	1.37605	1.61624	1424	1	0.568472	2.12588	3.82783	14.3147
869	2017	0	1.49044	4	3.17805	22.3191	3	0	3.54173	5.27873	0	1.27817	1.90503	1343	1	1.17455	4.15993	4.06122	14.3837
869	2018	0	2.38804	6	3.17805	22.3608	3	0	3.82915	9.14418	0	1.41637	3.38236	1735	1	1.49044	5.70712	4.3459	16.6411
869	2019	1	3.28428	9	3.17805	22.3389	3	0	3.97731	13.0626	0	1.44798	4.75558	1697	1	2.38804	9.49799	4.3459	17.285
869	2020	0	4.95297	14	3.17805	21.9457	3	0	3.68094	18.2316	0	1.30045	6.44111	1836	1	3.28428	12.0892	4.3459	15.997
876	2012	0	11.0885	36	3.13549	25.017	3	0	2.48437	27.5479	1	0.913251	10.1266	169	0			2.24235	5.57083
876	2013	0	10.7806	47	3.13549	24.9631	3	0	2.47903	26.7255	0	0.90804	9.78925	237	0	11.0885	27.4886	2.24235	5.55884
876	2014	0	3.38961	48	3.13549	24.9719	3	0	2.38526	8.0851	0	0.85452	2.89649	218	0	10.7806	25.7146	2.24235	5.34858
876	2015	0	2.66662	48	3.13549	24.8426	3	0	2.83762	7.56686	0	1.05314	2.80832	303	0	3.38961	9.61842	2.78985	7.91652
876	2016	0	2.66662	48	3.13549	24.8322	3	0	2.83718	7.56569	0	1.07245	2.85982	247	0	2.66662	7.56569	2.78985	7.91529
876	2017	0	2.66662	48	3.13549	24.8595	3	0	2.76172	7.36446	0	1.04963	2.79895	205	0	2.66662	7.36446	2.78985	7.70477
876	2018	0	2.66662	48	3.13549	24.9583	3	0	2.65577	7.08193	0	1.01286	2.70092	259	0	2.66662	7.08193	2.78985	7.40918
876	2019	0	2.66662	48	3.13549	25.1306	3	0	2.69033	7.17409	0	1.01432	2.70481	260	0	2.66662	7.17409	2.78985	7.5056
876	2020	1	2.64704	48	3.13549	25.4222	3	0	2.58886	6.85282	0	0.973311	2.5764	299	0	2.66662	6.9035	2.78985	7.22251
882	2012	0	0	0	3.13549	20.5589	6	1	0	0	0	0	0	344	0			0	0
882	2013	0	0	0	3.13549	20.8131	6	1	0	0	0	0	0	677	0	0	0	0	0
882	2014	0	0.400247	1	3.13549	21.1286	6	1	5.08046	2.03344	0	2.03929	0.816218	2	0	0	0	1.81068	9.19908
882	2015	0	0.468165	2	3.13549	20.8987	6	1	5.10516	2.39006	0	2.0512	0.960299	1	0	0.400247	2.04333	1.81068	9.2438
882	2016	0	1.08815	4	3.13549	20.7401	6	1	5.036	5.47992	0	2.02609	2.20469	1	0	0.468165	2.35768	1.81068	9.11857
882	2017	1	1.48943	6	3.13549	20.8149	6	1	4.84637	7.21831	0	1.94726	2.9003	681	0	1.08815	5.27357	1.81068	8.77521
882	2018	0	1.26977	7	3.13549	20.949	6	1	4.8383	6.14352	0	1.94114	2.4648	909	0	1.48943	7.2063	1.81068	8.7606
882	2019	0	1.39637	8	3.13549	20.9497	6	1	4.92718	6.88017	0	1.97283	2.7548	1227	1	1.26977	6.25637	1.81068	8.92153
882	2020	0	1.50928	9	3.13549	20.6065	6	1	4.73046	7.13958	0	1.90415	2.87389	1874	1	1.39637	6.60548	1.81068	8.56533
893	2012	0	0	6	3.13549	22.8415	3	0	0	0	0	0	0	120	0			0	0
893	2013	0	4.43985	11	3.13549	23.0319	3	0	4.56613	20.273	0	1.79782	7.98206	287	0	0	0	4.97984	22.7386
893	2014	0	3.58811	13	3.13549	23.273	3	0	4.38288	15.7263	0	1.70482	6.11707	109	0	4.43985	19.4593	4.97984	21.826
893	2015	0	2.92557	14	3.13549	23.1351	3	0	4.41057	12.9034	0	1.70939	5.00094	167	0	3.58811	15.8256	4.97984	21.964
893	2016	0	2.9955	15	3.13549	21.5987	3	0	4.31759	12.9333	0	1.6652	4.98811	2206	1	2.92557	12.6314	4.97984	21.5009
893	2017	0	3.06088	16	3.13549	21.1523	3	0	4.15288	12.7115	0	1.576	4.82394	2205	1	2.9955	12.44	4.97984	20.6807
893	2018	0	3.12226	17	3.13549	19.8582	3	0	4.03215	12.5894	0	1.551	4.84264	2206	1	3.06088	12.3419	4.97984	20.0795
893	2019	0	3.1801	18	3.13549	20.2215	3	0	3.89968	12.4014	0	1.44553	4.59693	14	0	3.12226	12.1758	4.97984	19.4198
893	2020	1	1.80712	18	3.13549	19.7104	3	0	4.11361	7.4338	0	1.57684	2.84955	42	0	3.1801	13.0817	3.39526	13.9668
921	2012	0	0	1	3.3673	23.6655	3	1	0	0	0	0	0	684	0			0	0
921	2013	0	1.10626	3	3.3673	23.9162	3	1	5.15695	5.70491	0	2.03962	2.25634	620	0	0	0	3.46218	17.8543
921	2014	0	1.90916	5	3.3673	24.0017	3	1	5.19049	9.90947	0	2.04084	3.89628	572	0	1.10626	5.74201	3.46218	17.9704
921	2015	1	1.60607	6	3.3673	23.8791	3	1	5.0932	8.18004	0	1.98305	3.18492	1305	1	1.90916	9.72373	3.46218	17.6336
921	2016	0	1.0047	6	3.3673	24.0091	3	1	4.90946	4.93254	0	1.92002	1.92905	1023	0	1.60607	7.88494	3.46218	16.9974
921	2017	0	1.77411	7	3.3673	24.2344	3	1	4.72686	8.38594	0	1.80849	3.20845	1111	1	1.0047	4.74908	3.46218	16.3652
921	2018	0	1.12406	7	3.3673	24.3073	3	1	4.70955	5.29379	0	1.79758	2.02058	232	0	1.77411	8.35524	3.46218	16.3053
921	2019	0	1.25517	7	3.3673	24.3464	3	1	3.43126	4.3068	0	1.26851	1.5922	447	0	1.12406	3.85692	4.1807	14.3451
921	2020	0	3.45715	10	3.3673	24.6026	3	1	3.33947	11.545	0	1.2249	4.23464	337	0	1.25517	4.19159	4.1807	13.9613
930	2012	0	7.32305	23	3.13549	22.7684	3	1	3.11641	22.8216	1	1.16486	8.53033	2107	1			3.56831	11.1203
930	2013	0	7.09625	29	3.13549	22.7166	3	1	3.15477	22.387	1	1.19746	8.4975	1937	1	7.32305	23.1025	3.56831	11.2572
930	2014	0	5.15975	32	3.13549	22.6908	3	1	2.82882	14.596	1	1.09367	5.64308	1702	1	7.09625	20.074	3.56831	10.0941
930	2015	0	4.39069	34	3.13549	22.5885	3	1	2.81021	12.3388	1	1.10159	4.83673	1550	1	5.15975	14.5	3.56831	10.0277
930	2016	0	4.45362	36	3.13549	22.4466	3	1	2.67042	11.8931	1	1.05485	4.69791	2055	1	4.39069	11.725	3.56831	9.5289
930	2017	0	4.51286	38	3.13549	22.56	3	1	2.53346	11.4332	1	0.989183	4.46404	1708	1	4.45362	11.2831	3.56831	9.0402
930	2018	1	2.65344	38	3.13549	23.5971	3	1	2.46052	6.52882	1	0.964754	2.55991	2024	1	4.51286	11.104	3.56831	8.77989
930	2019	0	2.65344	38	3.13549	23.6922	3	1	2.61472	6.93799	1	1.0055	2.66804	2102	1	2.65344	6.93799	3.56831	9.33013
930	2020	1	2.57507	38	3.13549	23.7145	3	1	2.6142	6.73177	1	0.999667	2.57421	1254	1	2.65344	6.93663	3.56831	9.3283
932	2012	0	0	0	3.09104	24.8055	3	1	0	0	0	0	0	20	0			0	0
932	2013	0	0.400247	1	3.09104	24.8122	3	1	5.19314	2.07854	0	2.10525	0.842618	783	0	0	0	1.81068	9.40311
932	2014	0	0.468165	2	3.09104	24.7422	3	1	5.08046	2.37849	0	2.03929	0.954722	577	0	0.400247	2.03344	1.81068	9.19908
932	2015	0	0.309054	2	3.09104	24.4481	3	1	5.10516	1.57777	0	2.0512	0.633931	697	0	0.468165	2.39006	1.81068	9.2438
932	2016	0	0.309054	2	3.09104	24.6334	3	1	5.036	1.55639	0	2.02609	0.62617	519	0	0.309054	1.55639	1.81068	9.11857
932	2017	1	0.166419	2	3.09104	25.0617	3	1	4.84637	0.806527	0	1.94726	0.32406	378	0	0.309054	1.49779	1.81068	8.77521
932	2018	0	0.166419	2	3.09104	25.2382	3	1	4.8383	0.805185	0	1.94114	0.323043	252	0	0.166419	0.805185	1.81068	8.7606
932	2019	0	0.533767	3	3.09104	25.3991	3	1	4.92718	2.62996	0	1.97283	1.05303	540	0	0.166419	0.819975	1.81068	8.92153
932	2020	0	0.309054	3	3.09104	25.4814	3	1	4.73046	1.46196	0	1.90415	0.588484	441	0	0.533767	2.52496	1.81068	8.56533
961	2012	0	0	1	3.13549	23.2909	3	0	0	0	1	0	0	201	0			0	0
961	2013	0	0	1	3.13549	23.6316	3	0	0	0	1	0	0	476	0	0	0	0	0
961	2014	0	0.998665	2	3.13549	23.8048	3	0	5.27217	5.26513	1	2.07983	2.07706	676	0	0	0	5.19996	27.415
961	2015	0	1.39586	3	3.13549	23.7412	3	0	5.14099	7.17609	1	2.00941	2.80485	179	0	0.998665	5.13413	5.19996	26.7329
961	2016	0	1.68701	4	3.13549	24.2625	3	0	5.05532	8.52839	1	1.99195	3.36045	97	0	1.39586	7.05651	5.19996	26.2874
961	2017	0	1.12492	4	3.13549	24.1427	3	0	4.79833	5.39776	1	1.86019	2.09258	613	0	1.68701	8.09485	5.19996	24.9511
961	2018	0	1.70705	5	3.13549	24.4149	3	0	3.40406	5.81089	1	1.32147	2.25582	631	0	1.12492	3.82931	4.05534	13.8046
961	2019	1	2.41172	7	3.13549	24.9976	3	0	3.49138	8.42022	1	1.32382	3.19269	278	0	1.70705	5.95995	4.05534	14.1587
961	2020	0	1.2335	7	3.13549	25.0876	3	0	3.26915	4.03247	1	1.22181	1.5071	350	0	2.41172	7.88427	4.05534	13.2575
963	2012	0	0	0	3.09104	23.4029	3	0	0	0	1	0	0	393	0			0	0
963	2013	0	0	0	3.09104	23.5398	3	0	0	0	1	0	0	325	0	0	0	0	0
963	2014	0	0	0	3.09104	23.6649	3	0	0	0	1	0	0	315	0	0	0	0	0
963	2015	0	0	0	3.09104	23.8018	3	0	0	0	1	0	0	294	0	0	0	0	0
963	2016	0	0	0	3.09104	23.9572	3	0	0	0	1	0	0	371	0	0	0	0	0
963	2017	0	0.855972	1	3.09104	24.0494	3	0	4.15288	3.55475	1	1.576	1.34901	582	0	0	0	4.97984	20.6807
963	2018	0	3.30862	25	3.09104	24.1463	3	0	3.14919	10.4195	1	1.24735	4.12703	485	0	0.855972	2.69562	4.0353	12.7079
963	2019	1	6.65365	30	3.09104	24.2913	3	0	3.38977	22.5544	0	1.33605	8.8896	591	0	3.30862	11.2155	4.14118	14.0377
963	2020	0	6.14092	34	3.09104	24.2403	3	0	3.36623	20.6718	0	1.29882	7.97596	944	0	6.65365	22.3977	4.11825	13.863
977	2012	0	0	0	3.13549	21.5076	3	1	0	0	1	0	0	1912	1			0	0
977	2013	0	0	4	3.13549	22.164	3	1	0	0	1	0	0	1605	1	0	0	0	0
977	2014	0	0	6	3.13549	22.712	3	1	0	0	1	0	0	705	0	0	0	0	0
977	2015	0	4.43985	11	3.13549	23.0381	3	1	4.41057	19.5823	1	1.70939	7.58944	1214	1	0	0	4.97984	21.964
977	2016	0	4.9513	15	3.13549	23.2623	3	1	4.31759	21.3776	1	1.6652	8.2449	1024	0	4.43985	19.1694	4.97984	21.5009
977	2017	0	6.0509	20	3.13549	23.9615	3	1	4.15288	25.1287	1	1.576	9.5362	646	0	4.9513	20.5621	4.97984	20.6807
977	2018	0	4.14716	22	3.13549	24.5722	3	1	3.25735	13.5087	1	1.18366	4.90881	334	0	6.0509	19.7099	4.59324	14.9618
977	2019	0	5.08707	25	3.13549	24.6678	3	1	3.21971	16.3789	1	1.14559	5.82769	788	0	4.14716	13.3527	4.59324	14.7889
977	2020	1	5.20193	28	3.13549	24.867	3	1	3.00867	15.6509	1	1.01726	5.29173	718	0	5.08707	15.3053	4.59324	13.8196
981	2012	0	0	0	3.13549	21.9899	3	0	0	0	1	0	0	554	0			0	0
981	2013	0	0	0	3.13549	22.2504	3	0	0	0	1	0	0	841	0	0	0	0	0
981	2014	0	0.601114	1	3.13549	22.566	3	0	3.3153	1.99287	1	1.22321	0.735286	769	0	0	0	3.03188	10.0516
981	2015	0	0.264813	1	3.13549	22.8586	3	0	3.21292	0.850824	1	1.16343	0.308091	468	0	0.601114	1.93133	3.03188	9.74118
981	2016	0	0.264813	1	3.13549	22.8099	3	0	3.22029	0.852775	1	1.1861	0.314095	614	0	0.264813	0.852775	3.03188	9.76351
981	2017	0	2.5283	11	3.13549	23.2651	3	0	3.28449	8.30416	1	1.44227	3.64649	609	0	0.264813	0.869776	4.22382	13.8731
981	2018	0	5.3406	16	3.13549	22.9171	3	0	3.38769	18.0923	1	1.44515	7.71795	471	0	2.5283	8.5651	4.17158	14.132
981	2019	1	2.89629	17	3.13549	22.6761	3	0	3.48611	10.0968	1	1.4703	4.25841	666	0	5.3406	18.6179	4.17158	14.5426
981	2020	0	2.95675	18	3.13549	22.7977	3	0	3.31916	9.81394	1	1.37056	4.0524	701	0	2.89629	9.61323	4.17158	13.8461
1979	2012	0	0	0	3.73767		11	1	0	0	0	0	0	1	0			0	0
1979	2013	0	0	0	3.73767		11	1	0	0	0	0	0	1	0	0	0	0	0
1979	2014	0	0	0	3.73767		11	1	0	0	0	0	0	1	0	0	0	0	0
1979	2015	0	0	0	3.73767	24.6196	11	1	5.8289	0	1	2.31955	0	209	0	0	0	0	0
1979	2016	0	0.87251	1	3.73767	24.8755	11	1	5.71627	4.9875	1	2.28064	1.98988	345	0	0	0	5.12422	29.2915
1979	2017	0	1.38484	3	3.73767	25.0468	11	1	5.51664	7.63966	1	2.18646	3.02789	92	0	0.87251	4.81332	5.12422	28.2685
1979	2018	0	1.67508	4	3.73767	25.2038	11	1	5.38326	9.01736	1	2.11971	3.55068	182	0	1.38484	7.45496	5.12422	27.585
1979	2019	1	1.7159	5	3.73767	25.3049	11	1	5.4063	9.27666	0	2.11264	3.62507	186	0	1.67508	9.05596	5.12422	27.7031
1979	2020	0	1.93085	6	3.73767	25.5879	11	1	5.24924	10.1355	0	2.03041	3.92042	290	0	1.7159	9.00716	5.12422	26.8983
2005	2012	0	8.03684	7	3.21888	21.7376	3	0	4.3141	34.6717	1	1.67829	13.4881	2179	1			4.02769	17.3758
2005	2013	0	5.44011	15	3.21888	21.8643	3	0	4.4467	24.1905	1	1.75241	9.5333	2178	1	8.03684	35.7374	3.65818	16.2668
2005	2014	0	3.61946	17	3.21888	22.1475	3	0	4.27765	15.4828	1	1.6831	6.09192	2050	1	5.44011	23.2709	3.65818	15.6484
2005	2015	0	2.88658	18	3.21888	22.2288	3	0	4.26389	12.3081	1	1.67739	4.84193	2128	1	3.61946	15.433	3.65818	15.5981
2005	2016	1	1.9767	18	3.21888	22.1219	3	0	4.14552	8.19446	0	1.63585	3.23359	2136	1	2.88658	11.9664	3.65818	15.1651
2005	2017	0	2.88135	19	3.21888	22.1591	3	0	3.71222	10.6962	0	1.40825	4.05767	2113	1	1.9767	7.33796	3.62734	13.4655
2005	2018	1	3.76336	21	3.21888	22.1099	3	0	3.63681	13.6866	0	1.3815	5.19908	1825	1	2.88135	10.4789	3.62734	13.1919
2005	2019	1	2.01879	21	3.21888	21.8153	3	0	3.70332	7.47623	0	1.39116	2.80847	2061	1	3.76336	13.9369	3.62734	13.4332
2005	2020	1	2.83424	22	3.21888	21.519	3	0	3.5476	10.0547	0	1.31589	3.72954	2044	1	2.01879	7.16186	3.62734	12.8684
2011	2012	0	3.89665	12	2.99573	22.7487	3	0	3.14564	12.2575	0	1.17046	4.56089	1307	1			4.2368	13.3275
2011	2013	0	4.26345	15	2.99573	22.5899	3	0	3.06315	13.0596	1	1.15126	4.90834	908	0	3.89665	11.936	4.2368	12.978
2011	2014	0	4.49497	18	2.99573	22.6106	3	0	3.34684	15.044	0	1.29739	5.83172	1330	1	4.26345	14.2691	4.03882	13.5173
2011	2015	0	4.68227	21	2.99573	22.4912	3	0	3.78105	17.7039	0	1.4739	6.90123	1656	1	4.49497	16.9957	3.89466	14.7259
2011	2016	0	3.10324	22	2.99573	22.4863	3	0	3.55764	11.0402	0	1.3762	4.27069	1300	1	4.68227	16.6578	3.72211	13.2419
2011	2017	0	4.04083	24	2.99573	22.837	3	0	3.42162	13.8262	0	1.30301	5.26524	1209	1	3.10324	10.6181	3.72211	12.7356
2011	2018	0	3.2309	25	2.99573	22.964	3	0	3.38981	10.9521	1	1.30296	4.20975	1256	1	4.04083	13.6976	3.72211	12.6172
2011	2019	0	3.27008	26	2.99573	22.932	3	0	3.47065	11.3493	1	1.31249	4.29194	1543	1	3.2309	11.2133	3.72211	12.9181
2011	2020	1	2.33265	26	2.99573	22.7221	3	0	3.30569	7.71104	1	1.22819	2.86495	1229	1	3.27008	10.8099	3.72211	12.3041
2021	2012	0	2.40809	7	3.29584	20.826	3	0	5.15186	12.4062	0	2.02667	4.88039	1262	1			3.46218	17.8367
2021	2013	0	2.75764	9	3.29584	21.0697	3	0	5.15695	14.221	0	2.03962	5.62453	1164	1	2.40809	12.4184	3.46218	17.8543
2021	2014	0	2.25293	10	3.29584	20.9447	3	0	5.19049	11.6938	0	2.04084	4.59786	1930	1	2.75764	14.3135	3.46218	17.9704
2021	2015	0	3.13535	12	3.29584	20.418	3	0	5.0932	15.9689	1	1.98305	6.21756	1116	1	2.25293	11.4746	3.46218	17.6336
2021	2016	0	2.50848	13	3.29584	20.2836	3	0	3.05531	7.66417	1	1.19038	2.98604	1	0	3.13535	9.57944	3.4492	10.5384
2021	2017	0	1.70183	13	3.29584	20.7257	3	0	2.98678	5.08299	1	1.15271	1.96171	240	0	2.50848	7.49229	3.4492	10.302
2021	2018	0	1.70183	13	3.29584	20.8554	3	0	2.952	5.0238	1	1.13066	1.92419	180	0	1.70183	5.0238	3.4492	10.1821
2021	2019	0	1.70183	13	3.29584	20.3762	3	0	2.92403	4.9762	0	1.11153	1.89163	1196	1	1.70183	4.9762	3.4492	10.0856
2021	2020	1	1.63687	13	3.29584	20.0799	3	0	3.00568	4.9199	0	1.12966	1.84911	948	0	1.70183	5.11515	3.4492	10.3672
2024	2012	0	1.14059	3	2.99573	25.3119	6	0	4.64183	5.2944	1	1.83489	2.09285	416	0			3.64287	16.9096
2024	2013	0	1.53705	4	2.99573	25.38	6	0	4.65775	7.1592	1	1.84402	2.83436	187	0	1.14059	5.31256	4.31136	20.0812
2024	2014	0	1.0023	4	2.99573	25.4139	6	0	4.51743	4.52783	1	1.77704	1.78112	199	0	1.53705	6.94353	4.31136	19.4763
2024	2015	0	1.0023	4	2.99573	25.6326	6	0	4.48762	4.49794	1	1.76294	1.767	215	0	1.0023	4.49794	4.31136	19.3477
2024	2016	0	1.75744	5	2.99573	25.7244	6	0	4.38306	7.70294	1	1.72222	3.0267	462	0	1.0023	4.39314	4.31136	18.8969
2024	2017	0	1.93906	6	2.99573	25.9593	6	0	4.21208	8.16747	1	1.63319	3.16684	317	0	1.75744	7.40246	4.31136	18.1598
2024	2018	0	2.76733	8	2.99573	26.2243	6	0	4.00619	11.0864	1	1.53314	4.24272	292	0	1.93906	7.76823	4.16029	16.6669
2024	2019	1	2.27894	9	2.99573	26.3188	6	0	4.36366	9.94452	1	1.66237	3.78844	239	0	2.76733	12.0757	4.50494	19.658
2024	2020	0	1.46516	9	2.99573	26.2539	6	0	3.75871	5.50711	1	1.38885	2.03488	611	0	2.27894	8.56589	4.16029	15.6373
2028	2012	0	1.24578	3	3.04452	21.7851	3	0	3.47009	4.32297	1	1.23161	1.53431	1821	1			4.2368	14.7021
2028	2013	0	2.0836	5	3.04452	21.9428	3	0	3.40429	7.09318	1	1.20544	2.51165	1493	1	1.24578	4.241	4.2368	14.4233
2028	2014	0	2.59341	7	3.04452	22.0238	3	0	3.28866	8.52886	1	1.15806	3.00332	1432	1	2.0836	6.85226	4.2368	13.9334
2028	2015	0	2.94788	9	3.04452	22.1089	3	0	3.29635	9.71724	0	1.13255	3.33863	1418	1	2.59341	8.54879	4.2368	13.966
2028	2016	0	2.43544	10	3.04452	22.2057	3	0	3.20398	7.8031	0	1.08979	2.65413	1415	1	2.94788	9.44494	4.2368	13.5746
2028	2017	0	4.00782	13	3.04452	22.2262	3	0	3.31797	13.2979	0	1.20797	4.84133	1528	1	2.43544	8.08073	4.13475	13.719
2028	2018	1	6.56344	20	3.04452	22.2933	3	0	2.74371	18.0082	0	0.972128	6.38051	1491	1	4.00782	10.9963	3.93604	10.7993
2028	2019	0	6.86983	26	3.04452	22.5764	3	0	2.62905	18.0611	0	0.915351	6.28831	1520	1	6.56344	17.2556	3.80805	10.0115
2028	2020	0	3.29343	27	3.04452	22.721	3	0	2.61743	8.62031	0	0.905508	2.98222	1505	1	6.86983	17.9813	3.80805	9.96732
2045	2012	0	4.99158	22	3.3322	21.3206	3	0	4.7003	23.4619	0	1.8461	9.21496	1248	1			4.97984	23.4067
2045	2013	0	5.1674	25	3.3322	21.4271	3	0	4.56613	23.5951	0	1.79782	9.29007	1156	1	4.99158	22.7922	4.97984	22.7386
2045	2014	0	2.59895	25	3.3322	21.4242	3	0	4.38288	11.3909	1	1.70482	4.43074	1001	0	5.1674	22.6481	4.97984	21.826
2045	2015	0	2.59895	25	3.3322	21.5259	3	0	4.41057	11.4628	1	1.70939	4.44262	935	0	2.59895	11.4628	4.97984	21.964
2045	2016	0	2.59895	25	3.3322	21.6667	3	0	4.31759	11.2212	1	1.6652	4.32777	1539	1	2.59895	11.2212	4.97984	21.5009
2045	2017	0	2.59895	25	3.3322	22.1217	3	0	4.15288	10.7931	1	1.576	4.09593	1168	1	2.59895	10.7931	4.97984	20.6807
2045	2018	0	3.32822	26	3.3322	22.12	3	0	3.71205	12.3545	0	1.40699	4.68277	1011	0	2.59895	9.64743	3.95372	14.6764
2045	2019	0	4.09653	28	3.3322	22.2152	3	0	2.71103	11.1058	0	0.997181	4.08498	966	0	3.32822	9.0229	3.29696	8.93815
2045	2020	0	3.14756	29	3.3322	22.1711	3	0	3.0977	9.7502	0	1.15238	3.62718	1291	1	4.09653	12.6898	2.92539	9.06198
2048	2012	0	1.10626	3	2.99573	22.446	3	0	5.15186	5.69928	1	2.02667	2.24201	496	0			3.46218	17.8367
2048	2013	0	1.90916	5	2.99573	22.71	3	0	5.15695	9.84544	1	2.03962	3.89396	555	0	1.10626	5.70491	3.46218	17.8543
2048	2014	0	1.0047	5	2.99573	22.8881	3	0	5.19049	5.21489	1	2.04084	2.05043	571	0	1.90916	9.90947	3.46218	17.9704
2048	2015	0	1.75438	6	2.99573	23.0067	3	0	5.0932	8.93538	1	1.98305	3.47902	587	0	1.0047	5.11714	3.46218	17.6336
2048	2016	0	1.12406	6	2.99573	23.2495	3	0	4.90946	5.5185	1	1.92002	2.15821	839	0	1.75438	8.61303	3.46218	16.9974
2048	2017	0	1.90372	7	2.99573	23.4183	3	0	4.72686	8.99863	1	1.80849	3.44286	445	0	1.12406	5.31325	3.46218	16.3652
2048	2018	0	1.23067	7	2.99573	23.4264	3	0	4.70955	5.79591	1	1.79758	2.21223	782	0	1.90372	8.96569	3.46218	16.3053
2048	2019	1	1.94096	8	2.99573	23.562	3	0	4.5126	8.75879	1	1.73635	3.37019	738	0	1.23067	5.55353	3.55252	16.0311
2048	2020	0	1.24897	8	2.99573	23.5501	3	0	4.29606	5.36568	1	1.63384	2.04063	789	0	1.94096	8.33849	3.55252	15.2619
2050	2012	0	4.79728	13	2.99573	22.0652	3	0	4.39549	21.0864	0	1.71381	8.22162	1430	1			3.65412	16.0617
2050	2013	0	5.49885	18	2.99573	22.3861	3	0	4.36125	23.9819	0	1.70781	9.391	1553	1	4.79728	20.9221	3.65412	15.9365
2050	2014	0	2.02517	18	2.99573	22.4852	3	0	4.23628	8.5792	0	1.63761	3.31645	663	0	5.49885	23.2947	3.65412	15.4799
2050	2015	0	2.02517	18	2.99573	22.5415	3	0	4.22419	8.55472	0	1.62461	3.29011	902	0	2.02517	8.55472	3.65412	15.4357
2050	2016	0	7.25286	25	2.99573	22.6356	3	0	4.14935	30.0947	0	1.59972	11.6026	1390	1	2.02517	8.40316	3.65412	15.1623
2050	2017	0	5.01074	28	2.99573	22.9831	3	0	3.95947	19.8398	0	1.51084	7.57044	923	0	7.25286	28.7174	3.65412	14.4684
2050	2018	1	3.32753	29	2.99573	23.1061	3	0	3.90687	13.0002	0	1.49682	4.98073	937	0	5.01074	19.5763	3.65412	14.2762
2050	2019	0	3.3625	30	2.99573	23.147	3	0	4.01955	13.5157	0	1.52202	5.11778	1316	1	3.32753	13.3752	3.65412	14.688
2050	2020	0	3.39628	31	2.99573	23.2173	3	0	3.7675	12.7955	0	1.39343	4.7325	1576	1	3.3625	12.6682	3.65412	13.7669
2054	2012	0	0	0	2.94444	20.8242	3	0	0	0	0	0	0	501	0			0	0
2054	2013	0	0	0	2.94444	20.8924	3	0	0	0	0	0	0	682	0	0	0	0	0
2054	2014	0	0	0	2.94444	20.9291	3	0	0	0	0	0	0	851	0	0	0	0	0
2054	2015	0	0	0	2.94444	21.5864	3	0	0	0	0	0	0	893	0	0	0	0	0
2054	2016	0	0.747752	1	2.94444	21.6037	3	0	2.11297	1.57998	0	0.641177	0.479442	1664	1	0	0	4.09173	8.64569
2054	2017	0	0.822076	2	2.94444	21.6216	3	0	3.13143	2.57427	0	1.13616	0.934008	1070	1	0.747752	2.34153	3.8673	12.1102
2054	2018	0	0.572932	2	2.94444	21.2303	3	0	3.09567	1.77361	0	1.14681	0.657044	1522	1	0.822076	2.54488	3.8673	11.9719
2054	2019	1	0.918885	3	2.94444	21.1752	3	0	3.22275	2.96133	0	1.16202	1.06776	1556	1	0.572932	1.84641	3.8673	12.4633
2054	2020	0	1.24015	4	2.94444	21.2094	3	0	3.20117	3.96992	0	1.15678	1.43457	1379	1	0.918885	2.94151	3.8673	12.3799
2055	2012	0	0.688636	1	2.94444	21.1641	3	0	3.19326	2.199	0	1.1098	0.76425	627	0			3.64567	11.6416
2055	2013	0	0.78943	2	2.94444	21.4508	3	0	3.22686	2.54738	0	0.975908	0.770411	1119	1	0.688636	2.22213	3.64567	11.7641
2055	2014	0	2.0203	5	2.94444	21.6921	3	0	3.24643	6.55875	0	1.11515	2.25293	603	0	0.78943	2.56283	3.93997	12.7908
2055	2015	0	4.73041	13	2.94444	21.8344	3	0	4.09287	19.361	0	1.49908	7.09128	525	0	2.0203	8.26882	3.98391	16.3056
2055	2016	0	3.5502	15	2.94444	22.2457	3	0	3.82063	13.564	0	1.4017	4.97632	1453	1	4.73041	18.0731	3.98391	15.221
2055	2017	0	2.77349	16	2.94444	22.4899	3	0	3.36272	9.32645	0	1.17921	3.27051	1434	1	3.5502	11.9383	3.67482	12.3574
2055	2018	0	5.20018	20	2.94444	22.732	3	0	3.30606	17.1921	0	1.15828	6.02327	1093	1	2.77349	9.16932	3.67482	12.1492
2055	2019	1	3.88244	22	2.94444	22.7363	3	0	3.47128	13.4771	0	1.22518	4.7567	1022	0	5.20018	18.0513	3.67482	12.7563
2055	2020	0	5.60609	26	2.94444	22.7073	3	0	3.3129	18.5724	0	1.14798	6.43568	1259	1	3.88244	12.8621	3.67482	12.1743
2073	2012	0	3.20995	8	3.04452	21.2048	3	0	4.16348	13.3646	1	1.58001	5.07176	2090	1			4.02247	16.7475
2073	2013	0	4.77981	13	3.04452	21.6474	3	0	4.40494	21.0547	1	1.68589	8.05824	2115	1	3.20995	14.1396	4.18743	18.4454
2073	2014	0	3.59863	15	3.04452	21.8049	3	0	4.27022	15.3669	1	1.61039	5.79518	2052	1	4.77981	20.4108	4.18743	17.8812
2073	2015	0	1.98529	15	3.04452	21.6461	3	0	4.27699	8.49106	1	1.60429	3.18498	1932	1	3.59863	15.3913	4.18743	17.9096
2073	2016	0	1.98529	15	3.04452	21.3823	3	0	4.12173	8.18282	1	1.54645	3.07014	2008	1	1.98529	8.18282	4.18743	17.2595
2073	2017	0	1.98529	15	3.04452	21.7289	3	0	3.91949	7.78132	1	1.43556	2.85	363	0	1.98529	7.78132	4.18743	16.4126
2073	2018	1	1.92606	15	3.04452	21.7389	3	0	3.80682	7.33216	0	1.38507	2.66773	1827	1	1.98529	7.55764	4.18743	15.9408
2073	2019	0	1.92606	15	3.04452	21.776	3	0	3.86471	7.44366	0	1.39411	2.68514	1422	1	1.92606	7.44366	4.18743	16.1832
2073	2020	0	3.69203	17	3.04452	21.8489	3	0	3.57685	13.2059	0	1.26231	4.6605	1618	1	1.92606	6.88922	4.18743	14.9778
2078	2012	0	2.92199	11	3.04452	23.0659	3	0	0.963177	2.81439	1	0.296609	0.866688	1344	1			1.98345	1.91042
2078	2013	0	2.63397	13	3.04452	23.1116	3	0	0.935997	2.46539	1	0.292262	0.769808	522	0	2.92199	2.73497	1.98345	1.85651
2078	2014	0	2.81633	15	3.04452	23.0706	3	0	0.742194	2.09027	1	0.257654	0.725639	584	0	2.63397	1.95491	1.98345	1.47211
2078	2015	0	2.15146	16	3.04452	23.1051	3	0	0.802979	1.72758	1	0.270324	0.58159	1191	1	2.81633	2.26146	1.98345	1.59267
2078	2016	0	1.38007	16	3.04452	23.3943	3	0	0.962351	1.32811	0	0.342421	0.472564	258	0	2.15146	2.07046	1.98345	1.90878
2078	2017	0	1.82817	16	3.04452	23.6621	3	0	2.48627	4.54532	0	0.943874	1.72556	256	0	1.38007	3.43123	3.48165	8.65632
2078	2018	0	2.72638	17	3.04452	23.8037	3	0	2.36628	6.45139	0	0.893244	2.43533	140	0	1.82817	4.32596	3.48165	8.23856
2078	2019	0	1.88261	17	3.04452	23.8484	3	0	2.30611	4.34151	0	0.852175	1.60431	227	0	2.72638	6.28734	3.48165	8.02907
2078	2020	1	1.82817	17	3.04452	23.7954	3	0	2.0786	3.80002	0	0.740896	1.35448	268	0	1.88261	3.91319	3.48165	7.23694
2085	2012	0	0	14	2.99573	22.132	3	0	0	0	1	0	0	470	0			0	0
2085	2013	0	4.26633	17	2.99573	22.2389	3	0	2.24245	9.56702	1	0.613052	2.61548	891	0	0	0	3.49376	7.83457
2085	2014	0	5.23634	21	2.99573	22.4344	3	0	2.19445	11.4909	1	0.611294	3.20094	1228	1	4.26633	9.36222	3.49376	7.66686
2085	2015	0	10.2707	33	2.99573	22.8611	3	0	4.07401	41.8428	1	1.5311	15.7255	1159	1	5.23634	21.3329	4.22214	17.2011
2085	2016	1	4.56035	35	2.99573	22.9731	3	0	3.93971	17.9664	1	1.48193	6.75809	1182	1	10.2707	40.4634	4.22214	16.634
2085	2017	0	8.68483	42	2.99573	23.0434	3	0	3.80896	33.0802	1	1.42325	12.3607	1085	1	4.56035	17.3702	4.22214	16.082
2085	2018	0	3.87318	43	2.99573	23.1216	3	0	3.73287	14.4581	1	1.38763	5.37455	1296	1	8.68483	32.4194	4.22214	15.7607
2085	2019	0	5.75195	46	2.99573	23.1017	3	0	3.79849	21.8487	1	1.40589	8.08663	1255	1	3.87318	14.7122	4.22214	16.0378
2085	2020	1	16.9018	73	2.99573	23.0934	3	0	3.55561	60.0962	1	1.27998	21.634	1382	1	5.75195	20.4517	4.01207	14.2654
2086	2012	0	0	0	2.99573	20.3323	1	0	0	0	1	0	0	1616	1			0	0
2086	2013	0	0	0	2.99573	20.238	1	0	0	0	1	0	0	1886	1	0	0	0	0
2086	2014	0	0	0	2.99573	20.2199	1	0	0	0	1	0	0	2028	1	0	0	0	0
2086	2015	0	0	0	2.99573	20.3296	1	0	0	0	1	0	0	1740	1	0	0	0	0
2086	2016	0	0.855972	1	2.99573	20.3761	1	0	4.31759	3.69573	1	1.6652	1.42536	2040	1	0	0	4.97984	21.5009
2086	2017	0	0.971565	2	2.99573	20.474	1	0	4.15288	4.03479	1	1.576	1.53118	2064	1	0.855972	3.55475	4.97984	20.6807
2086	2018	0	1.36349	3	2.99573	20.4017	1	0	4.03215	5.49781	1	1.551	2.11478	1739	1	0.971565	3.9175	4.97984	20.0795
2086	2019	0	1.65191	4	2.99573	20.1881	1	0	3.89968	6.44192	1	1.44553	2.38788	1779	1	1.36349	5.31718	4.97984	19.4198
2086	2020	1	1.69252	5	2.99573	19.8746	1	0	3.49677	5.91834	1	1.24954	2.11486	1953	1	1.65191	5.77634	4.97984	17.4134
2090	2012	1	4.40531	12	3.2581	20.5263	9	0	3.56973	15.7258	1	1.2927	5.69474	1676	1			3.97905	14.2042
2090	2013	0	4.79481	16	3.2581	20.7743	9	0	3.43482	16.4693	0	1.23017	5.89842	1514	1	4.40531	15.1314	3.97905	13.6673
2090	2014	0	2.8517	17	3.2581	20.888	9	0	3.35825	9.57672	0	2.34154	6.67737	1536	1	4.79481	16.1022	3.97905	13.3626
2090	2015	0	3.78136	19	3.2581	20.9395	9	0	3.41009	12.8948	0	1.21369	4.5894	1677	1	2.8517	9.72458	3.97905	13.5689
2090	2016	0	3.90408	21	3.2581	21.3515	9	0	3.31096	12.9262	0	1.16619	4.55289	1723	1	3.78136	12.5199	3.97905	13.1745
2090	2017	0	4.01382	23	3.2581	21.5588	9	0	3.18009	12.7643	0	1.11021	4.45616	2020	1	3.90408	12.4153	3.97905	12.6537
2090	2018	0	4.11301	25	3.2581	21.2396	9	0	3.10391	12.7664	0	1.10587	4.54847	1942	1	4.01382	12.4585	3.97905	12.3506
2090	2019	1	2.31765	25	3.2581	21.4106	9	0	3.12527	7.24329	0	1.08727	2.51992	1736	1	4.11301	12.8543	3.97905	12.4356
2090	2020	0	2.31765	25	3.2581	21.3429	9	0	2.91492	6.75578	0	0.996108	2.30863	1732	1	2.31765	6.75578	3.97905	11.5986
2097	2012	0	3.74979	11	2.99573	21.3846	3	0	4.47526	16.7813	1	1.70198	6.38205	1946	1			4.25825	19.0568
2097	2013	0	4.68546	15	2.99573	21.4713	3	0	3.71383	17.401	1	1.37538	6.44428	1980	1	3.74979	13.9261	3.80908	14.1463
2097	2014	0	2.72837	16	2.99573	21.3328	3	0	2.54932	6.95551	1	1.22094	3.33119	2080	1	4.68546	11.9448	3.50193	8.92755
2097	2015	0	2.78001	17	2.99573	21.0991	3	0	2.84154	7.89949	0	1.1974	3.32877	2181	1	2.72837	7.75277	3.47002	9.86017
2097	2016	0	1.95788	17	2.99573	21.4122	3	0	3.00988	5.89299	0	1.25495	2.45704	2073	1	2.78001	8.3675	3.57899	10.7723
2097	2017	0	1.95788	17	2.99573	22.096	3	0	2.84586	5.57185	0	1.17695	2.30433	1569	1	1.95788	5.57185	3.57899	10.1853
2097	2018	0	1.94587	17	2.99573	22.4734	3	0	2.87028	5.58519	0	1.17054	2.27772	740	0	1.95788	5.61965	3.52925	10.1299
2097	2019	0	1.93361	17	2.99573	22.7284	3	0	2.70434	5.22912	0	1.07863	2.08565	1544	1	1.94587	5.2623	3.47906	9.40855
2097	2020	1	1.89738	17	2.99573	22.9616	3	0	2.57216	4.88036	0	0.968352	1.83733	1215	1	1.93361	4.97355	3.54274	9.11249
2102	2012	0	0	0	2.94444	20.3608	3	0	0	0	1	0	0	939	0			0	0
2102	2013	0	0	0	2.94444	21.3477	3	0	0	0	1	0	0	840	0	0	0	0	0
2102	2014	0	0	0	2.94444	21.3513	3	0	0	0	1	0	0	832	0	0	0	0	0
2102	2015	0	0	0	2.94444	20.998	3	0	0	0	0	0	0	2147	1	0	0	0	0
2102	2016	0	0	0	2.94444	20.6036	3	0	0	0	0	0	0	2185	1	0	0	0	0
2102	2017	0	0	0	2.94444	22.9991	3	0	0	0	0	0	0	225	0	0	0	0	0
2102	2018	0	0.855972	1	2.94444	23.383	3	0	4.03215	3.45141	0	1.551	1.32762	155	0	0	0	4.97984	20.0795
2102	2019	1	0	1	2.94444	23.4918	3	0	3.89968	0	0	1.44553	0	353	0	0.855972	3.33802	0	0
2102	2020	0	0	1	2.94444	23.276	3	0	3.49677	0	0	1.24954	0	262	0	0	0	0	0
2103	2012	0	0	7	2.99573	20.7636	3	0	0	0	1	0	0	1148	1			0	0
2103	2013	0	3.10161	9	2.99573	20.5588	3	0	4.56613	14.1624	1	1.79782	5.57615	1690	1	0	0	4.97984	22.7386
2103	2014	0	2.58388	10	2.99573	20.6261	3	0	4.38288	11.3248	1	1.70482	4.40504	1699	1	3.10161	13.594	4.97984	21.826
2103	2015	0	2.68077	11	2.99573	21.0997	3	0	4.41057	11.8237	1	1.70939	4.58249	865	0	2.58388	11.3964	4.97984	21.964
2103	2016	0	2.63469	12	2.99573	21.2199	3	0	4.38306	11.548	1	1.72222	4.53752	1180	1	2.68077	11.75	4.31136	18.8969
2103	2017	0	1.82029	12	2.99573	21.5897	3	0	4.21208	7.66719	1	1.63319	2.97287	190	0	2.63469	11.0975	4.31136	18.1598
2103	2018	0	2.71518	13	2.99573	21.4403	3	0	4.09299	11.1132	1	1.59874	4.34087	467	0	1.82029	7.45041	4.31136	17.6463
2103	2019	1	3.3677	15	2.99573	21.4958	3	0	2.9543	9.94922	1	1.12394	3.78511	735	0	2.71518	8.02146	3.53539	10.4446
2103	2020	0	3.52736	17	2.99573	21.6762	3	0	2.75728	9.72591	1	1.02664	3.62133	636	0	3.3677	9.28571	3.53539	9.74806
2122	2012	0	0.663264	1	2.94444	21.6412	3	0	5.15186	3.41704	1	2.02667	1.34421	1814	1			3.46218	17.8367
2122	2013	0	0.761569	2	2.94444	21.4321	3	0	5.15695	3.92737	1	2.03962	1.55331	2196	1	0.663264	3.42042	3.46218	17.8543
2122	2014	0	1.26151	3	2.94444	21.5007	3	0	5.23133	6.59934	1	2.06033	2.59912	2137	1	0.761569	3.98402	4.33107	22.6572
2122	2015	0	1.48867	4	2.94444	21.4646	3	0	4.13877	6.16127	1	1.51606	2.25691	2118	1	1.26151	5.22108	4.05196	16.7702
2122	2016	0	0.963474	4	2.94444	21.4926	3	0	4.01838	3.87161	1	1.47545	1.42156	2071	1	1.48867	5.98205	4.05196	16.2823
2122	2017	0	0.963474	4	2.94444	21.6544	3	0	3.84626	3.70577	0	1.39509	1.34413	2198	1	0.963474	3.70577	4.05196	15.5849
2122	2018	0	0.963474	4	2.94444	21.3499	3	0	3.82789	3.68807	0	1.38969	1.33893	1902	1	0.963474	3.68807	4.05196	15.5105
2122	2019	1	0	4	2.94444	20.8881	3	0	3.89033	0	0	1.40634	0	1883	1	0.963474	3.74824	0	0
2122	2020	0	0	4	2.94444	20.3972	3	0	3.64738	0	0	1.30041	0	2074	1	0	0	0	0
2124	2012	0	0.431236	1	2.99573	21.4372	3	0	0.963177	0.415356	1	0.296609	0.127908	2114	1			1.98345	1.91042
2124	2013	0	0.769632	3	2.99573	21.4549	3	0	0.935997	0.720373	1	0.292262	0.224934	2072	1	0.431236	0.403635	1.98345	1.85651
2124	2014	0	1.24511	4	2.99573	21.6801	3	0	2.4861	3.09548	1	0.929353	1.15715	1963	1	0.769632	1.91338	2.9208	7.26141
2124	2015	0	1.44696	5	2.99573	21.4847	3	0	2.48753	3.59937	0	0.912856	1.32087	1721	1	1.24511	3.09727	2.9208	7.26559
2124	2016	0	0.938401	5	2.99573	21.5864	3	0	1.94361	1.82389	0	0.713121	0.669194	962	0	1.44696	2.81233	3.11178	6.04811
2124	2017	1	0.808578	5	2.99573	21.842	3	0	1.82803	1.4781	1	0.676456	0.546967	397	0	0.938401	1.71542	3.11178	5.68842
2124	2018	0	0.808578	5	2.99573	22.2315	3	0	1.76673	1.42854	1	0.640154	0.517615	516	0	0.808578	1.42854	3.11178	5.4977
2124	2019	0	0.808578	5	2.99573	22.5162	3	0	1.92321	1.55506	1	0.703163	0.568562	822	0	0.808578	1.55506	3.11178	5.98461
2124	2020	0	0.808578	5	2.99573	23.0995	3	0	1.81297	1.46593	1	0.650777	0.526204	483	0	0.808578	1.46593	3.11178	5.64157
2126	2012	0	1.24988	5	3.09104	21.2446	3	0	4.7003	5.8748	1	1.8461	2.3074	945	0			4.97984	23.4067
2126	2013	0	1.24988	5	3.09104	21.3727	3	0	4.56613	5.70712	0	1.79782	2.24706	1078	1	1.24988	5.70712	4.97984	22.7386
2126	2014	0	1.24988	5	3.09104	21.6048	3	0	4.38288	5.47807	0	1.70482	2.13082	955	0	1.24988	5.47807	4.97984	21.826
2126	2015	0	1.13478	5	3.09104	21.7246	3	0	4.75189	5.39237	0	1.84622	2.09507	976	0	1.24988	5.93928	4.22101	20.0578
2126	2016	0	1.13478	5	3.09104	21.8606	3	0	4.61352	5.23536	0	1.79261	2.03423	722	0	1.13478	5.23536	4.22101	19.4737
2126	2017	0	0.952213	5	3.09104	22.1873	3	0	3.63111	3.45759	0	1.30035	1.23821	753	0	1.13478	4.12053	3.97859	14.4467
2126	2018	0	0.986063	5	3.09104	22.3365	3	0	3.15722	3.11322	0	1.45239	1.43215	827	0	0.952213	3.00634	4.20165	13.2655
2126	2019	1	0.835028	5	3.09104	22.4318	3	0	3.47534	2.90201	0	1.46439	1.22281	1145	1	0.986063	3.42691	4.3496	15.1163
2126	2020	0	0.835028	5	3.09104	22.5676	3	0	3.27768	2.73696	0	1.36149	1.13688	1252	1	0.835028	2.73696	4.3496	14.2566
2151	2012	0	0	2	3.04452	20.1604	3	0	0	0	1	0	0	1749	1			0	0
2151	2013	0	0	3	3.04452	20.4727	3	0	0	0	1	0	0	1819	1	0	0	0	0
2151	2014	0	0	4	3.04452	20.6762	3	0	0	0	1	0	0	1897	1	0	0	0	0
2151	2015	0	1.80401	5	3.04452	20.8257	3	0	5.354	9.65869	1	2.11754	3.82007	1956	1	0	0	4.55978	24.413
2151	2016	0	2.62072	7	3.04452	21.204	3	0	4.37301	11.4604	1	1.68689	4.42087	1665	1	1.80401	7.88898	4.36358	19.082
2151	2017	0	2.93584	9	3.04452	21.5137	3	0	4.32544	12.6988	1	1.64491	4.82918	1947	1	2.62072	11.3358	4.1833	18.0946
2151	2018	0	1.58358	9	3.04452	21.8387	3	0	3.8401	6.0811	1	1.45946	2.31116	1842	1	2.93584	11.2739	4.30262	16.5225
2151	2019	1	1.49113	9	3.04452	21.8175	3	0	3.91365	5.83575	1	1.46721	2.1878	1790	1	1.58358	6.19758	4.30262	16.839
2151	2020	1	1.38925	9	3.04452	22.0109	3	0	3.7383	5.19343	1	1.3711	1.9048	1952	1	1.49113	5.57428	4.30262	16.0845
2152	2012	0	3.18436	3	3.09104	21.4973	3	1	3.68911	11.7474	0	1.38937	4.42424	2160	1			3.84219	14.1743
2152	2013	0	2.72101	7	3.09104	21.6459	3	1	4.46459	12.1482	0	1.73114	4.71045	2158	1	3.18436	14.2168	3.65218	16.3055
2152	2014	0	1.26879	7	3.09104	21.8713	3	1	4.43444	5.62635	0	1.70545	2.16385	2162	1	2.72101	12.0662	3.65218	16.1954
2152	2015	0	1.26879	7	3.09104	22.1028	3	1	4.45232	5.64903	0	1.70635	2.16499	2145	1	1.26879	5.64903	3.65218	16.2607
2152	2016	0	1.26879	7	3.09104	22.2102	3	1	4.29372	5.44781	0	1.65116	2.09496	2054	1	1.26879	5.44781	3.65218	15.6814
2152	2017	0	3.77528	11	3.09104	22.2011	3	1	4.31617	16.2948	0	1.66185	6.27395	2033	1	1.26879	5.4763	3.03835	13.114
2152	2018	0	3.96726	14	3.09104	22.4205	3	1	3.60236	14.2915	0	1.38844	5.50831	1938	1	3.77528	13.5999	3.50622	12.6307
2152	2019	1	6.67263	21	3.09104	22.5945	3	1	3.12109	20.8259	0	1.16431	7.76904	1847	1	3.96726	12.3822	3.71192	11.5852
2152	2020	0	4.77791	24	3.09104	22.5812	3	1	3.05788	14.6103	0	1.13889	5.44151	1895	1	6.67263	20.4041	3.71192	11.3506
2153	2012	0	1.42669	4	3.13549	20.4875	9	0	2.15795	3.07872	0	0.846983	1.20838	2134	1			2.91073	6.28122
2153	2013	0	2.03149	6	3.13549	20.8136	9	0	2.26141	4.59402	0	0.895017	1.81821	34	0	1.42669	3.22632	2.91073	6.58235
2153	2014	0	2.50342	8	3.13549	21.5054	9	0	4.1677	10.4335	0	1.65791	4.15044	1935	1	2.03149	8.46663	3.13057	13.0473
2153	2015	0	2.80371	10	3.13549	21.4097	9	0	4.05836	11.3785	0	1.59921	4.48373	1940	1	2.50342	10.1598	3.13057	12.705
2153	2016	0	8.17863	25	3.13549	21.7026	9	0	3.96001	32.3875	0	1.52465	12.4695	586	0	2.80371	11.1027	3.5327	13.9895
2153	2017	1	14.5696	47	3.13549	21.8089	9	0	3.89749	56.7848	0	1.47308	21.4621	1997	1	8.17863	31.8761	3.82437	14.9055
2153	2018	0	16.7239	66	3.13549	21.8539	9	0	3.48812	58.335	0	1.29638	21.6806	2014	1	14.5696	50.8205	3.75012	13.0809
2153	2019	1	16.282	82	3.13549	22.0214	9	0	3.58804	58.4205	0	1.33143	21.6784	1900	1	16.7239	60.0059	3.80809	13.6636
2153	2020	1	13.215	93	3.13549	21.9224	9	0	3.24554	42.8899	0	1.17165	15.4833	836	0	16.282	52.844	3.78121	12.2721
2154	2012	0	0	0	2.99573	21.5358	3	0	0	0	0	0	0	274	0			0	0
2154	2013	0	0.688636	1	2.99573	21.4253	3	0	3.22686	2.22213	1	0.975908	0.672045	758	0	0	0	3.64567	11.7641
2154	2014	0	0.310837	1	2.99573	21.545	3	0	3.09015	0.960533	1	0.965714	0.30018	1498	1	0.688636	2.12798	3.64567	11.2657
2154	2015	0	0.310837	1	2.99573	21.5304	3	0	3.13923	0.97579	0	0.965714	0.30018	936	0	0.310837	0.97579	3.64567	11.4446
2154	2016	0	0.884638	2	2.99573	21.4205	3	0	3.67196	3.24836	0	1.3095	1.15843	831	0	0.310837	1.14138	4.31276	15.8363
2154	2017	0	0.621947	2	2.99573	21.6792	3	0	3.47524	2.16141	0	1.20743	0.750961	649	0	0.884638	3.07433	4.31276	14.9879
2154	2018	0	0.621947	2	2.99573	21.8577	3	0	3.39289	2.1102	0	1.19334	0.742196	1731	1	0.621947	2.1102	4.31276	14.6327
2154	2019	0	1.73859	4	2.99573	21.9088	3	0	3.45048	5.99898	0	1.19069	2.07012	1887	1	0.621947	2.14602	4.31276	14.8811
2154	2020	1	0.830222	4	2.99573	22.055	3	0	3.23891	2.68901	0	1.06909	0.887584	1734	1	1.73859	5.63113	4.31276	13.9686
2156	2012	0	0	0	3.29584	21.187	3	0	3.39989	0	0	1.34094	0	1752	1			0	0
2156	2013	0	0	0	3.29584	21.2927	3	0	3.50538	0	0	1.39262	0	1878	1	0	0	0	0
2156	2014	0	0	0	3.29584	21.4608	3	0	3.50173	0	0	1.39508	0	2086	1	0	0	0	0
2156	2015	0	0	0	3.29584	21.5657	3	0	3.34799	0	0	1.32081	0	2148	1	0	0	0	0
2156	2016	0	0	0	3.29584	22.2475	3	0	3.16023	0	0	1.24442	0	1824	1	0	0	0	0
2156	2017	0	0.636961	1	3.29584	22.598	3	0	2.9584	1.88438	0	1.14675	0.730436	1515	1	0	0	3.2768	9.69408
2156	2018	0	0.732611	2	3.29584	22.7005	3	0	3.07558	2.25321	0	1.20661	0.883978	1548	1	0.636961	1.95903	3.2768	10.0781
2156	2019	0	1.51796	4	3.29584	22.8355	3	0	3.17957	4.82646	0	1.21531	1.84479	1801	1	0.732611	2.32939	3.2768	10.4188
2156	2020	0	1.53608	5	3.29584	23.0999	3	0	3.04138	4.6718	0	1.14569	1.75987	1603	1	1.51796	4.6167	3.2768	9.966
2180	2012	0	0	0	2.83321	18.8555	3	0	1.91492	0	1	0.489027	0	696	0			0	0
2180	2013	0	0	0	2.83321	18.7343	3	0	1.94455	0	1	0.541013	0	1250	1	0	0	0	0
2180	2014	0	2.10647	2	2.83321	19.9883	3	0	1.95262	4.11313	0	1.3622	2.86942	1173	1	0	0	4.88503	9.53861
2180	2015	0	1.27682	3	2.83321	21.4406	3	0	3.1121	3.97358	0	1.32115	1.68687	1691	1	2.10647	6.55553	4.4243	13.7689
2180	2016	0	2.11045	5	2.83321	22.4821	3	0	3.29309	6.9499	0	1.37626	2.90453	1270	1	1.27682	4.20468	4.36848	14.3858
2180	2017	1	1.01065	5	2.83321	23.7831	3	0	3.15371	3.18731	0	1.29593	1.30974	747	0	2.11045	6.65574	4.36848	13.7769
2180	2018	1	0.847249	5	2.83321	23.811	3	0	3.27943	2.77849	0	1.3411	1.13625	1144	1	1.01065	3.31436	4.44407	14.574
2180	2019	0	2.91166	8	2.83321	23.8715	3	0	3.35569	9.77064	0	1.35751	3.9526	1081	1	0.847249	2.8431	4.44407	14.9129
2180	2020	1	1.29922	8	2.83321	23.698	3	0	3.20573	4.16495	0	1.27669	1.65871	1058	1	2.91166	9.33401	4.44407	14.2465
2183	2012	0	7.26358	31	2.83321	22.7442	15	0	4.17046	30.2925	0	1.60862	11.6843	257	0			3.64286	15.1924
2183	2013	1	14.2433	49	2.83321	23.1746	15	0	3.76587	53.6383	0	1.44239	20.5444	156	0	7.26358	27.3537	3.62156	13.6383
2183	2014	0	14.0003	63	2.83321	23.8188	15	0	3.63965	50.9564	0	1.39358	19.5106	163	0	14.2433	51.8406	3.62156	13.1812
2183	2015	0	10.3314	71	2.83321	24.4091	15	0	3.58845	37.0738	0	1.36008	14.0516	62	0	14.0003	50.2395	3.62156	12.9958
2183	2016	0	10.5309	79	2.83321	24.7866	15	0	3.45328	36.3663	0	1.30824	13.777	123	0	10.3314	35.6774	3.62156	12.5063
2183	2017	0	6.2709	82	2.83321	24.9481	15	0	3.28274	20.5858	0	1.22852	7.70392	126	0	10.5309	34.5703	3.62156	11.8886
2183	2018	0	16.9018	99	2.83321	24.9728	15	0	3.30267	55.8209	0	1.24443	21.033	155	0	6.2709	20.7107	3.62156	11.9608
2183	2019	0	15.9772	113	2.83321	25.0003	15	0	3.3693	53.8319	0	1.24915	19.9579	96	0	16.9018	56.9471	3.62156	12.2021
2183	2020	0	7.61024	117	2.83321	24.9465	15	0	3.17875	24.191	0	1.16419	8.85979	131	0	15.9772	50.7875	3.62156	11.512
2185	2012	0	0	0	2.89037	21.2077	3	0	0	0	1	0	0	2043	1			0	0
2185	2013	0	0	0	2.89037	21.6182	3	0	0	0	1	0	0	1680	1	0	0	0	0
2185	2014	0	0	0	2.89037	21.9188	3	0	0	0	1	0	0	1805	1	0	0	0	0
2185	2015	0	0.855972	1	2.89037	22.0776	3	0	4.41057	3.77533	1	1.70939	1.46319	2002	1	0	0	4.97984	21.964
2185	2016	0	1.27659	3	2.89037	22.4235	3	0	4.91336	6.27236	1	1.93306	2.46773	1614	1	0.855972	4.2057	4.42294	21.7315
2185	2017	0	0.844529	3	2.89037	22.6706	3	0	4.72658	3.99173	1	1.83934	1.55338	1508	1	1.27659	6.03393	4.42294	20.9054
2185	2018	0	2.01564	5	2.89037	22.6864	3	0	3.76635	7.59162	1	1.47021	2.96341	1674	1	0.844529	3.18079	3.91887	14.7598
2185	2019	1	4.70779	14	2.89037	22.8156	3	0	3.28254	15.4535	1	1.19423	5.62219	1815	1	2.01564	6.61643	3.39423	11.1417
2185	2020	0	1.68871	14	2.89037	22.8494	3	0	3.10088	5.23649	1	1.1142	1.88156	1914	1	4.70779	14.5983	3.39423	10.5251
2202	2012	1	8.82509	44	2.99573	23.1502	3	1	5.57224	49.1756	0	2.20676	19.4749	1242	1			4.39279	24.4777
2202	2013	1	8.38825	50	2.99573	23.2336	3	1	5.47658	45.9389	0	2.17523	18.2464	673	0	8.82509	48.3313	4.66184	25.5309
2202	2014	0	4.12533	51	2.99573	23.5971	3	1	5.3407	22.0321	0	2.10177	8.67049	954	0	8.38825	44.7991	4.66184	24.8975
2202	2015	0	4.14558	52	2.99573	24.1265	3	1	5.25936	21.8031	0	2.05374	8.51394	1138	1	4.12533	21.6966	4.66184	24.5183
2202	2016	1	4.14594	53	2.99573	23.9965	3	1	5.12912	21.265	0	2.01477	8.35312	1429	1	4.14558	21.2632	4.66184	23.9112
2202	2017	0	4.98944	55	2.99573	23.9473	3	1	4.32242	21.5665	0	1.61568	8.06134	1529	1	4.14594	17.9205	4.08238	17.6457
2202	2018	0	9.39139	62	2.99573	24.0812	3	1	4.30851	40.4629	0	1.62024	15.2164	1374	1	4.98944	21.4971	4.08238	17.589
2202	2019	1	9.56841	69	2.99573	24.3673	3	1	4.43107	42.3982	0	1.65722	15.857	986	0	9.39139	41.6139	4.08238	18.0893
2202	2020	1	5.25767	71	2.99573	24.7533	3	1	4.24206	22.3033	0	1.58593	8.3383	741	0	9.56841	40.5897	4.08238	17.3177
2210	2012	0	0	0	3.13549	23.4079	15	0	0	0	1	0	0	8	0			0	0
2210	2013	0	0	0	3.13549	24.1195	15	0	0	0	0	0	0	15	0	0	0	0	0
2210	2014	0	0	0	3.13549	24.1927	15	0	0	0	0	0	0	11	0	0	0	0	0
2210	2015	0	0.400247	1	3.13549	24.5901	15	0	5.10516	2.04333	0	2.0512	0.820986	2206	1	0	0	1.81068	9.2438
2210	2016	0	0.166419	1	3.13549	24.6776	15	0	5.036	0.838086	0	2.02609	0.33718	2206	1	0.400247	2.01564	1.81068	9.11857
2210	2017	0	0.468165	2	3.13549	24.8404	15	0	4.84637	2.2689	0	1.94726	0.911637	46	0	0.166419	0.806527	1.81068	8.77521
2210	2018	1	0.166419	2	3.13549	24.438	15	0	4.8383	0.805185	0	1.94114	0.323043	74	0	0.468165	2.26512	1.81068	8.7606
2210	2019	0	0.166419	2	3.13549	19.5634	15	0	4.92718	0.819975	0	1.97283	0.328315	2049	1	0.166419	0.819975	1.81068	8.92153
2210	2020	0	0.166419	2	3.13549	19.3211	15	0	4.73046	0.787237	0	1.90415	0.316886	2110	1	0.166419	0.787237	1.81068	8.56533
2212	2012	0	0	0	3.58352	21.2915	3	0	0	0	1	0	0	773	0			0	0
2212	2013	0	0.881076	1	3.58352	21.329	3	0	5.38082	4.74091	1	2.14128	1.88663	899	0	0	0	5.19996	27.98
2212	2014	0	0.418708	1	3.58352	21.5381	3	0	5.27217	2.2075	1	2.07983	0.870842	387	0	0.881076	4.64518	5.19996	27.415
2212	2015	0	0.418708	1	3.58352	21.5481	3	0	5.14099	2.15257	1	2.00941	0.841356	772	0	0.418708	2.15257	5.19996	26.7329
2212	2016	0	0.418708	1	3.58352	21.7778	3	0	5.05532	2.1167	1	1.99195	0.834044	855	0	0.418708	2.1167	5.19996	26.2874
2212	2017	0	0.418708	1	3.58352	22.359	3	0	4.79833	2.0091	0	1.86019	0.778876	1833	1	0.418708	2.0091	5.19996	24.9511
2212	2018	0	0.418708	1	3.58352	22.5639	3	0	4.81078	2.01431	0	1.8762	0.785577	1768	1	0.418708	2.01431	5.19996	25.0159
2212	2019	0	0.418708	1	3.58352	22.6821	3	0	4.8743	2.0409	0	1.88451	0.789058	1843	1	0.418708	2.0409	5.19996	25.3461
2212	2020	1	0	1	3.58352	22.4645	3	0	4.57018	0	0	1.75038	0	1943	1	0.418708	1.91357	0	0
2215	2012	0	0	0	2.77259	21.1917	3	0	0	0	1	0	0	1579	1			0	0
2215	2013	0	0	1	2.77259	21.2746	3	0	0	0	1	0	0	853	0	0	0	0	0
2215	2014	0	0	2	2.77259	21.513	3	0	0	0	1	0	0	1383	1	0	0	0	0
2215	2015	0	0	2	2.77259	21.5161	3	0	0	0	0	0	0	668	0	0	0	0	0
2215	2016	0	0	2	2.77259	21.3977	3	0	0	0	0	0	0	1171	1	0	0	0	0
2215	2017	0	0	3	2.77259	21.7606	3	0	0	0	0	0	0	872	0	0	0	0	0
2215	2018	0	0	4	2.77259	22.1109	3	0	0	0	1	0	0	1179	1	0	0	0	0
2215	2019	1	0	5	2.77259	22.1241	3	0	0	0	1	0	0	1438	1	0	0	0	0
2215	2020	0	0	5	2.77259	22.1419	3	0	0	0	1	0	0	1106	1	0	0	0	0
2230	2012	0	0	0	3.09104	20.4798	9	1	0	0	1	0	0	2190	1			0	0
2230	2013	0	0	0	3.09104	20.9494	9	1	0	0	1	0	0	2187	1	0	0	0	0
2230	2014	0	0	0	3.09104	21.2972	9	1	0	0	1	0	0	2180	1	0	0	0	0
2230	2015	0	0	0	3.09104	21.6399	9	1	0	0	1	0	0	2163	1	0	0	0	0
2230	2016	0	0.688253	1	3.09104	21.9234	9	1	4.44853	3.06171	1	1.77925	1.22457	2135	1	0	0	3.64287	16.2054
2230	2017	0	0.884447	2	3.09104	22.4179	9	1	4.21208	3.72536	1	1.63319	1.44447	1272	1	0.688253	2.89898	4.31136	18.1598
2230	2018	0	1.25824	3	3.09104	22.7923	9	1	4.09299	5.14995	1	1.59874	2.0116	1150	1	0.884447	3.62003	4.31136	17.6463
2230	2019	1	1.91623	5	3.09104	23.0337	9	1	4.69565	8.99793	1	1.8191	3.4858	2161	1	1.25824	5.90824	4.36375	20.4906
2230	2020	0	3.88866	10	3.09104	23.2901	9	1	4.49264	17.4703	1	1.71373	6.66411	2144	1	1.91623	8.60892	4.36375	19.6048
2235	2012	0	1.14059	3	2.63906	20.1698	3	0	4.64183	5.2944	1	1.83489	2.09285	1231	1			3.64287	16.9096
2235	2013	1	0.547297	3	2.63906	20.1334	3	0	4.74936	2.59931	0	1.89023	1.03452	732	0	1.14059	5.41706	3.64287	17.3013
2235	2014	0	0.547297	3	2.63906	19.9239	3	0	4.65199	2.54602	1	1.84925	1.01209	1426	1	0.547297	2.54602	3.64287	16.9466
2235	2015	0	0.547297	3	2.63906	19.8677	3	0	4.56467	2.49823	0	1.81649	0.994158	374	0	0.547297	2.49823	3.64287	16.6285
2235	2016	0	0.547297	3	2.63906	19.8806	3	0	4.44853	2.43467	0	1.77925	0.973776	1313	1	0.547297	2.43467	3.64287	16.2054
2235	2017	0	0.547297	3	2.63906	20.3054	3	0	4.27128	2.33766	0	1.69038	0.925137	1489	1	0.547297	2.33766	3.64287	15.5597
2235	2018	0	0.933105	4	2.63906	20.3876	3	0	4.15383	3.87596	0	1.64648	1.53634	605	0	0.547297	2.27338	3.64287	15.1319
2235	2019	0	0.547297	4	2.63906	19.8857	3	0	4.25068	2.32639	0	1.66748	0.912605	594	0	0.933105	3.96633	3.64287	15.4847
2235	2020	0	0.547297	4	2.63906	19.629	3	0	4.11465	2.25194	0	1.59813	0.874654	1452	1	0.547297	2.25194	3.64287	14.9891
2236	2012	0	0	0	2.94444	21.9849	3	0	0	0	0	0	0	2092	1			0	0
2236	2013	0	0	0	2.94444	22.4115	3	0	0	0	0	0	0	2041	1	0	0	0	0
2236	2014	0	2.11369	2	2.94444	22.7155	3	0	3.17179	6.70417	0	1.93442	4.08876	2099	1	0	0	4.92534	15.6221
2236	2015	0	3.34298	12	2.94444	23.0336	3	0	2.96554	9.91374	0	1.18444	3.95957	2058	1	2.11369	6.26822	4.29746	12.7443
2236	2016	0	7.98679	23	2.94444	23.3132	3	0	3.13043	25.0021	1	1.18987	9.50325	2094	1	3.34298	10.465	4.11408	12.8788
2236	2017	0	12.8804	41	2.94444	23.6595	3	0	2.96353	38.1714	1	1.08162	13.9317	165	0	7.98679	23.6691	3.9426	11.684
2236	2018	1	12.2977	53	2.94444	23.8873	3	0	2.90715	35.7512	1	1.06755	13.1285	1988	1	12.8804	37.4452	3.91975	11.3953
2236	2019	1	8.49653	59	2.94444	23.9871	3	0	3.0368	25.8022	1	1.10663	9.40247	2039	1	12.2977	37.3456	3.91975	11.9035
2236	2020	0	11.8237	69	2.94444	23.9991	3	0	2.99173	35.3732	1	1.08101	12.7815	2060	1	8.49653	25.4193	3.93853	11.783
2239	2012	0	2.22075	7	2.94444	19.8271	3	0	4.7003	10.4382	0	1.8461	4.09972	76	0			4.97984	23.4067
2239	2013	0	2.35677	8	2.94444	19.9755	3	0	4.56613	10.7613	0	1.79782	4.23705	2183	1	2.22075	10.1402	4.97984	22.7386
2239	2014	0	2.47669	9	2.94444	19.9248	3	0	4.38288	10.855	0	1.70482	4.2223	144	0	2.35677	10.3294	4.97984	21.826
2239	2015	0	2.42029	10	2.94444	21.633	3	0	3.73442	9.03836	0	1.39428	3.37457	1679	1	2.47669	9.24899	4.16696	15.5612
2239	2016	0	1.64228	10	2.94444	22.3776	3	0	3.59336	5.90133	0	1.3466	2.2115	991	0	2.42029	8.69697	4.16696	14.9734
2239	2017	0	1.62763	10	2.94444	22.3688	3	0	3.50593	5.70637	0	1.29043	2.10034	457	0	1.64228	5.75773	4.09182	14.3456
2239	2018	0	1.54386	10	2.94444	22.132	3	0	3.46804	5.35417	0	1.28027	1.97657	2171	1	1.62763	5.6447	4.09182	14.1906
2239	2019	0	1.52301	10	2.94444	21.8897	3	0	3.44328	5.24414	0	1.25682	1.91415	717	0	1.54386	5.31594	3.98445	13.7196
2239	2020	0	1.5141	10	2.94444	22.0388	3	0	3.19827	4.84251	0	1.13499	1.7185	1059	1	1.52301	4.871	3.93927	12.5989
2241	2012	0	6.67207	23	2.99573	22.7047	3	0	4.71724	31.4738	1	1.85821	12.3981	669	0			4.06786	19.1891
2241	2013	0	8.92703	32	2.99573	23.0307	3	0	3.94679	35.2331	1	1.5448	13.7905	889	0	6.67207	26.3333	3.65098	14.4096
2241	2014	0	7.76572	38	2.99573	23.2648	3	0	4.07661	31.6578	1	1.58983	12.3462	1005	0	8.92703	36.392	3.96563	16.1664
2241	2015	1	3.75838	39	2.99573	23.3374	3	0	4.24945	15.971	1	1.64795	6.19362	580	0	7.76572	33.0001	4.1596	17.676
2241	2016	0	4.72308	41	2.99573	23.6827	3	0	4.16888	19.6899	1	1.62337	7.66732	651	0	3.75838	15.6682	4.1596	17.3409
2241	2017	0	2.87008	41	2.99573	23.9634	3	0	4.00199	11.486	0	1.54537	4.43533	1345	1	4.72308	18.9017	4.1596	16.6467
2241	2018	1	4.72758	43	2.99573	23.8909	3	0	3.95164	18.6817	0	1.53029	7.23456	1471	1	2.87008	11.3415	4.1596	16.4372
2241	2019	1	3.81135	44	2.99573	24.2828	3	0	4.02917	15.3566	0	1.54798	5.89991	876	0	4.72758	19.0482	4.1596	16.7597
2241	2020	1	4.75807	46	2.99573	24.7793	3	0	3.84889	18.3133	0	1.46297	6.96092	711	0	3.81135	14.6695	4.1596	16.0098
2249	2012	0	0.40412	1	2.70805	21.742	3	0	4.7003	1.89949	1	1.8461	0.746046	1100	1			4.97984	23.4067
2249	2013	0	1.36349	3	2.70805	21.909	3	0	4.56613	6.22589	1	1.79782	2.45132	1371	1	0.40412	1.84527	4.97984	22.7386
2249	2014	0	0.927021	3	2.70805	22.2147	3	0	4.82752	4.47521	1	1.89233	1.75422	1297	1	1.36349	6.58229	5.0899	24.5716
2249	2015	0	0.829846	3	2.70805	22.315	3	0	3.50608	2.90951	1	1.30605	1.08383	1317	1	0.927021	3.25021	4.30989	15.1108
2249	2016	0	0.829846	3	2.70805	22.641	3	0	3.3794	2.80438	1	1.25887	1.04466	1277	1	0.829846	2.80438	4.30989	14.5648
2249	2017	0	0.829846	3	2.70805	22.8756	3	0	3.27218	2.71541	1	1.21611	1.00918	897	0	0.829846	2.71541	4.30989	14.1027
2249	2018	0	1.4704	4	2.70805	22.8794	3	0	3.11005	4.57301	1	1.15538	1.69886	1312	1	0.829846	2.58087	3.95721	12.3071
2249	2019	0	0.948906	4	2.70805	22.8208	3	0	3.14397	2.98333	1	1.16423	1.10475	1219	1	1.4704	4.62289	3.95721	12.4413
2249	2020	1	0.333411	4	2.70805	22.7744	3	0	3.01858	1.00643	1	1.10162	0.367292	1451	1	0.948906	2.86435	3.95721	11.9451
2282	2012	0	1.85704	2	3.13549	20.1094	3	0	3.87669	7.19917	1	1.47287	2.73517	1232	1			3.65727	14.1781
2282	2013	0	0.548961	2	3.13549	20.1542	3	0	3.79176	2.08153	1	1.43729	0.789018	396	0	1.85704	7.04146	3.65727	13.8675
2282	2014	0	0.548961	2	3.13549	20.1226	3	0	3.61437	1.98415	1	1.36648	0.750143	1009	0	0.548961	1.98415	3.65727	13.2187
2282	2015	0	0.536848	2	3.13549	19.8894	3	0	3.56592	1.91436	1	1.337	0.717768	1339	1	0.548961	1.95755	3.55304	12.6699
2282	2016	0	1.12367	3	3.13549	19.8792	3	0	3.47544	3.90524	1	1.30479	1.46615	1433	1	0.536848	1.86579	3.55304	12.3484
2282	2017	0	0.725571	3	3.13549	20.199	3	0	3.35814	2.43657	1	1.25185	0.908308	665	0	1.12367	3.77343	3.55304	11.9316
2282	2018	0	1.38847	4	3.13549	20.7759	3	0	3.31343	4.6006	1	1.24386	1.72707	1161	1	0.725571	2.40413	3.55304	11.7727
2282	2019	0	0.884269	4	3.13549	20.8787	3	0	3.39127	2.9988	1	1.26102	1.11508	1335	1	1.38847	4.70868	3.55304	12.0493
2282	2020	1	0.536848	4	3.13549	20.9797	3	0	3.26115	1.75074	1	1.19435	0.641184	1687	1	0.884269	2.88373	3.55304	11.587
2285	2012	0	0	0	3.3322	21.3535	11	0	0	0	0	0	0	558	0			0	0
2285	2013	0	0	0	3.3322	21.6645	11	0	0	0	0	0	0	517	0	0	0	0	0
2285	2014	0	0	0	3.3322	21.9197	11	0	0	0	0	0	0	276	0	0	0	0	0
2285	2015	0	0	0	3.3322	22.2731	11	0	0	0	0	0	0	351	0	0	0	0	0
2285	2016	0	0.881076	1	3.3322	22.559	11	0	5.05532	4.45412	1	1.99195	1.75506	408	0	0	0	5.19996	26.2874
2285	2017	0	0.998665	2	3.3322	22.8288	11	0	4.79833	4.79193	1	1.86019	1.85771	409	0	0.881076	4.22769	5.19996	24.9511
2285	2018	1	0.418708	2	3.3322	22.7426	11	0	4.81078	2.01431	1	1.8762	0.785577	778	0	0.998665	4.80436	5.19996	25.0159
2285	2019	0	0.418708	2	3.3322	22.6179	11	0	4.8743	2.0409	1	1.88451	0.789058	575	0	0.418708	2.0409	5.19996	25.3461
2285	2020	0	0.418708	2	3.3322	22.6288	11	0	4.57018	1.91357	1	1.75038	0.732896	1440	1	0.418708	1.91357	5.19996	23.7647
2293	2012	0	0	4	2.63906	21.7257	3	0	0	0	1	0	0	1235	1			0	0
2293	2013	0	0	5	2.63906	21.6492	3	0	0	0	1	0	0	1092	1	0	0	0	0
2293	2014	0	0	6	2.63906	21.739	3	0	0	0	1	0	0	1281	1	0	0	0	0
2293	2015	0	0	6	2.63906	21.7934	3	0	0	0	0	0	0	1319	1	0	0	0	0
2293	2016	0	0	8	2.63906	21.8714	3	0	0	0	0	0	0	1241	1	0	0	0	0
2293	2017	0	4.37998	12	2.63906	22.2627	3	0	4.15288	18.1895	0	1.576	6.90283	921	0	0	0	4.97984	20.6807
2293	2018	0	3.60949	14	2.63906	22.2945	3	0	4.03215	14.554	0	1.551	5.59833	1303	1	4.37998	17.6607	4.97984	20.0795
2293	2019	1	3.78386	16	2.63906	22.3043	3	0	3.89968	14.7559	0	1.44553	5.46968	1610	1	3.60949	14.0759	4.97984	19.4198
2293	2020	0	3.93357	18	2.63906	22.3147	3	0	3.49677	13.7548	0	1.24954	4.91514	894	0	3.78386	13.2313	4.97984	17.4134
2309	2012	0	8.72927	44	2.63906	22.5679	3	0	4.71622	41.1691	0	1.82979	15.9727	1758	1			3.90063	18.3962
2309	2013	0	16.9018	82	2.63906	22.812	3	0	4.67611	79.0345	0	1.80224	30.4611	635	0	8.72927	40.819	3.87199	18.1059
2309	2014	0	4.48266	83	2.63906	22.9475	3	0	4.20893	18.8672	0	1.73686	7.78575	1334	1	16.9018	71.1384	3.92389	16.5154
2309	2015	1	3.45335	83	2.63906	23.2198	3	0	4.05478	14.0026	0	1.65563	5.71746	413	0	4.48266	18.1762	3.8742	15.709
2309	2016	1	4.37728	84	2.63906	23.1473	3	0	3.79853	16.6272	0	1.54497	6.76276	1051	1	3.45335	13.1177	3.85126	14.6291
2309	2017	1	3.43551	84	2.63906	23.6893	3	0	3.51279	12.0682	0	1.3764	4.72863	557	0	4.37728	15.3765	3.90222	13.7077
2309	2018	1	3.25	84	2.63906	23.5402	3	0	3.36905	10.9494	0	1.31492	4.27349	974	0	3.43551	11.5744	3.87348	13.0499
2309	2019	1	3.18804	84	2.63906	23.1935	3	0	3.48403	11.1072	0	1.35044	4.30527	1030	0	3.25	11.3231	3.87348	13.4953
2309	2020	1	3.0025	84	2.63906	22.9242	3	0	3.18394	9.55978	0	1.20829	3.62791	1134	1	3.18804	10.1505	3.82718	12.1855
2315	2012	0	0	0	2.63906	19.924	9	0	0	0	0	0	0	2108	1			0	0
2315	2013	0	0.855972	1	2.63906	20.0516	9	0	4.56613	3.90848	0	1.79782	1.53889	2119	1	0	0	4.97984	22.7386
2315	2014	0	1.36349	3	2.63906	20.0497	9	0	4.38288	5.97602	0	1.70482	2.32451	2154	1	0.855972	3.75162	4.97984	21.826
2315	2015	0	1.65191	4	2.63906	20.0191	9	0	4.41057	7.28586	0	1.70939	2.82376	1967	1	1.36349	6.01378	4.97984	21.964
2315	2016	0	3.41566	8	2.63906	20.3449	9	0	4.31759	14.7474	0	1.6652	5.68776	2022	1	1.65191	7.13226	4.97984	21.5009
2315	2017	1	3.1441	10	2.63906	20.9243	9	0	4.15288	13.0571	0	1.576	4.95509	1488	1	3.41566	14.1848	4.97984	20.6807
2315	2018	0	6.30753	18	2.63906	20.6181	9	0	4.57191	28.8375	0	1.79419	11.3169	1868	1	3.1441	14.3745	3.78343	17.2975
2315	2019	0	5.19852	22	2.63906	20.7331	9	0	3.32038	17.2611	0	1.27293	6.61733	1810	1	6.30753	20.9434	3.2489	10.7876
2315	2020	0	2.97566	23	2.63906	20.8704	9	0	3.09587	9.21224	0	1.16893	3.47832	1910	1	5.19852	16.0939	3.2489	10.0581
2318	2012	0	1.36349	3	2.77259	21.7016	3	0	4.7003	6.40882	1	1.8461	2.51714	771	0			4.97984	23.4067
2318	2013	0	1.65191	4	2.77259	21.7701	3	0	4.56613	7.54284	1	1.79782	2.96984	900	0	1.36349	6.22589	4.97984	22.7386
2318	2014	0	1.87816	5	2.77259	21.7886	3	0	4.38288	8.23173	1	1.70482	3.20191	1169	1	1.65191	7.24012	4.97984	21.826
2318	2015	0	2.74378	7	2.77259	21.7244	3	0	4.41057	12.1016	0	1.70939	4.6902	1212	1	1.87816	8.28374	4.97984	21.964
2318	2016	0	2.35677	8	2.77259	21.7158	3	0	4.31759	10.1756	0	1.6652	3.9245	1442	1	2.74378	11.8465	4.97984	21.5009
2318	2017	0	2.47669	9	2.77259	21.7646	3	0	4.15288	10.2854	0	1.576	3.90325	1385	1	2.35677	9.78739	4.97984	20.6807
2318	2018	1	1.60621	9	2.77259	22.1252	3	0	4.03215	6.47647	0	1.551	2.49123	1388	1	2.47669	9.98638	4.97984	20.0795
2318	2019	0	1.60621	9	2.77259	22.2132	3	0	3.89968	6.2637	0	1.44553	2.32182	1398	1	1.60621	6.2637	4.97984	19.4198
2318	2020	0	2.48687	10	2.77259	22.3237	3	0	3.49677	8.69601	0	1.24954	3.10743	1563	1	1.60621	5.61653	4.97984	17.4134
2351	2012	0	0.794982	1	2.63906	20.4913	3	0	5.20787	4.14017	0	2.0674	1.64355	151	0			4.46753	23.2664
2351	2013	0	0.369322	1	2.63906	20.4144	3	0	5.19486	1.91858	0	2.06945	0.764294	532	0	0.794982	4.12983	4.46753	23.2082
2351	2014	0	0.90549	2	2.63906	20.3397	3	0	5.09285	4.61153	0	2.01847	1.8277	559	0	0.369322	1.8809	4.46753	22.7525
2351	2015	0	0.638431	2	2.63906	20.31	3	0	5.01988	3.20485	0	1.98115	1.26482	37	0	0.90549	4.54545	4.46753	22.4265
2351	2016	0	1.30435	3	2.63906	20.4033	3	0	4.77266	6.22524	0	1.88262	2.4556	1120	1	0.638431	3.04701	4.59561	21.9333
2351	2017	0	1.58751	4	2.63906	20.6188	3	0	4.57454	7.26213	0	1.78131	2.82785	122	0	1.30435	5.96682	4.59561	21.0228
2351	2018	0	0.973565	4	2.63906	20.5964	3	0	4.53581	4.41591	0	1.76147	1.71491	688	0	1.58751	7.20066	4.11841	18.6804
2351	2019	0	0.973565	4	2.63906	20.9409	3	0	4.58437	4.46318	0	1.77205	1.7252	84	0	0.973565	4.46318	4.11841	18.8803
2351	2020	1	1.54036	5	2.63906	21.383	3	0	4.29226	6.61163	0	1.63851	2.52389	400	0	0.973565	4.17879	4.11841	17.6773
2352	2012	0	0	0	2.63906	20.541	3	0	0	0	1	0	0	1754	1			0	0
2352	2013	0	0	0	2.63906	20.3975	3	0	0	0	1	0	0	1955	1	0	0	0	0
2352	2014	0	0	0	2.63906	20.5158	3	0	0	0	1	0	0	300	0	0	0	0	0
2352	2015	0	0	0	2.63906	20.3205	3	0	0	0	1	0	0	733	0	0	0	0	0
2352	2016	0	0	1	2.63906	24.7748	3	0	0	0	0	0	0	810	0	0	0	0	0
2352	2017	0	0	1	2.63906	24.9873	3	0	0	0	0	0	0	91	0	0	0	0	0
2352	2018	0	1.69643	5	2.63906	25.2335	3	0	4.90035	8.31308	0	1.90372	3.22953	88	0	0	0	4.00301	19.6161
2352	2019	0	2.43513	7	2.63906	25.4435	3	0	4.34895	10.5903	0	1.64812	4.01339	1050	1	1.69643	7.37769	3.56647	15.5104
2352	2020	1	1.14418	7	2.63906	25.7601	3	0	4.14162	4.73877	0	1.5608	1.78584	77	0	2.43513	10.0854	3.56647	14.7709
2354	2012	0	0	0	2.89037	19.7262	3	0	0	0	0	0	0	2037	1			0	0
2354	2013	0	0	1	2.89037	19.8191	3	0	0	0	0	0	0	2068	1	0	0	0	0
2354	2014	0	0	1	2.89037	19.98	3	0	0	0	0	0	0	2206	1	0	0	0	0
2354	2015	0	2.02613	7	2.89037	20.6623	3	0	3.8434	7.78725	0	1.97306	3.99769	119	0	0	0	3.99196	15.3427
2354	2016	0	2.21211	8	2.89037	21.239	3	0	3.89356	8.61296	0	1.86562	4.12696	759	0	2.02613	7.88887	4.23893	16.5045
2354	2017	1	2.22448	9	2.89037	21.8551	3	0	3.73388	8.30595	0	1.76237	3.92036	333	0	2.21211	8.25974	4.23893	15.8277
2354	2018	0	2.34022	10	2.89037	21.6783	3	0	3.70484	8.67013	0	1.74019	4.07242	388	0	2.22448	8.24136	4.23893	15.7046
2354	2019	0	2.4442	11	2.89037	21.0121	3	0	3.70694	9.0605	0	1.72137	4.20738	870	0	2.34022	8.67505	4.23893	15.7135
2354	2020	1	3.07838	13	2.89037	20.7195	3	0	3.52999	10.8667	0	1.60334	4.93569	1403	1	2.4442	8.628	4.23893	14.9634
2365	2012	0	0	1	2.70805	19.9697	3	0	0	0	0	0	0	1063	1			0	0
2365	2013	0	0	2	2.70805	20.0746	3	0	0	0	0	0	0	1437	1	0	0	0	0
2365	2014	0	0	3	2.70805	20.3053	3	0	0	0	0	0	0	1295	1	0	0	0	0
2365	2015	0	0	4	2.70805	20.1361	3	0	0	0	0	0	0	1627	1	0	0	0	0
2365	2016	0	0	4	2.70805	20.1243	3	0	0	0	0	0	0	1669	1	0	0	0	0
2365	2017	0	1.03812	4	2.70805	20.6537	3	0	5.07566	5.26916	0	1.99866	2.07486	817	0	0	0	4.55978	23.1439
2365	2018	0	1.03812	4	2.70805	20.7287	3	0	4.84529	5.03001	0	1.89043	1.9625	949	0	1.03812	5.03001	4.55978	22.0934
2365	2019	1	0.862017	4	2.70805	21.0384	3	0	4.95406	4.27048	0	1.92432	1.6588	920	0	1.03812	5.14292	4.55978	22.5894
2365	2020	0	0.862017	4	2.70805	20.8827	3	0	4.62357	3.9856	0	1.76544	1.52184	1279	1	0.862017	3.9856	4.55978	21.0825
2378	2012	0	0	0	3.04452	21.2797	3	0	0	0	0	0	0	905	0			0	0
2378	2013	0	0	0	3.04452	21.3924	3	0	0	0	0	0	0	770	0	0	0	0	0
2378	2014	0	0	0	3.04452	21.4356	3	0	0	0	0	0	0	1103	1	0	0	0	0
2378	2015	0	0	0	3.04452	21.0188	3	0	0	0	0	0	0	1927	1	0	0	0	0
2378	2016	0	0	0	3.04452	20.9944	3	0	0	0	0	0	0	2084	1	0	0	0	0
2378	2017	0	3.08	3	3.04452	21.3279	3	0	3.51511	10.8265	0	1.29091	3.976	1712	1	0	0	3.44501	12.1096
2378	2018	0	2.32861	6	3.04452	21.3488	3	0	3.55945	8.28858	0	1.31934	3.07222	1701	1	3.08	10.9631	3.44501	12.2623
2378	2019	0	1.89949	7	3.04452	21.3264	3	0	3.76396	7.14962	0	1.40391	2.66671	1999	1	2.32861	8.76479	3.44501	12.9669
2378	2020	1	1.1207	7	3.04452	21.3814	3	0	3.49526	3.91715	0	1.27071	1.42409	2018	1	1.89949	6.63923	3.44501	12.0412
2383	2012	0	2.59381	7	2.63906	19.8437	3	0	5.38101	13.9573	0	2.1627	5.60964	1854	1			3.18523	17.1397
2383	2013	0	4.44147	12	2.63906	20.2448	3	0	5.07123	22.5237	0	2.02664	9.00124	2083	1	2.59381	13.1538	3.78343	19.1867
2383	2014	0	4.15196	15	2.63906	20.0097	3	0	4.93925	20.5075	0	1.95681	8.12459	2140	1	4.44147	21.9375	3.78343	18.6873
2383	2015	0	1.89839	15	2.63906	20.445	3	0	4.95658	9.40953	0	1.95938	3.71966	1879	1	4.15196	20.5795	3.78343	18.7529
2383	2016	0	1.89839	15	2.63906	20.8805	3	0	4.87427	9.25327	0	1.92846	3.66096	1053	1	1.89839	9.25327	3.78343	18.4415
2383	2017	0	4.40782	18	2.63906	21.5508	3	0	3.53363	15.5756	0	1.32976	5.86133	1574	1	1.89839	6.70821	3.69795	13.0672
2383	2018	0	6.0536	23	2.63906	21.5562	3	0	3.56507	21.5815	0	1.35796	8.22055	1985	1	4.40782	15.7142	3.68877	13.1507
2383	2019	1	8.33963	31	2.63906	21.1608	3	0	3.66861	30.5948	0	1.38159	11.5219	1948	1	6.0536	22.2083	3.68877	13.5326
2383	2020	1	2.42733	31	2.63906	21.2481	3	0	3.51004	8.52002	0	1.30119	3.1584	1915	1	8.33963	29.2724	3.68877	12.9477
2384	2012	0	1.36349	3	3.13549	21.3202	3	0	4.7003	6.40882	1	1.8461	2.51714	1126	1			4.97984	23.4067
2384	2013	0	0.913869	3	3.13549	21.6948	3	0	4.56613	4.17285	1	1.79782	1.64297	811	0	1.36349	6.22589	4.97984	22.7386
2384	2014	1	0.691129	3	3.13549	21.9828	3	0	4.38288	3.02914	1	1.70482	1.17825	621	0	0.913869	4.00538	4.97984	21.826
2384	2015	0	0.672775	3	3.13549	22.1078	3	0	5.03653	3.38845	1	1.97115	1.32614	645	0	0.691129	3.48089	4.79834	24.167
2384	2016	0	0.567554	3	3.13549	22.8519	3	0	3.80592	2.16007	1	1.67249	0.949227	466	0	0.672775	2.56053	3.81974	14.5376
2384	2017	0	1.23137	4	3.13549	23.457	3	0	3.65439	4.49991	1	1.58639	1.95343	418	0	0.567554	2.07407	3.81974	13.9588
2384	2018	1	1.91638	6	3.13549	23.7102	3	0	3.70244	7.09529	1	1.60077	3.06769	1591	1	1.23137	4.55907	3.81974	14.1424
2384	2019	0	0.956694	6	3.13549	23.8825	3	0	3.94423	3.77342	1	1.66514	1.59303	1495	1	1.91638	7.55865	4.00769	15.8073
2384	2020	0	2.49562	8	3.13549	24.0588	3	0	3.91954	9.78166	1	1.61503	4.0305	1122	1	0.956694	3.7498	4.13877	16.2221
2385	2012	0	0.855972	1	2.63906	23.0878	3	0	4.7003	4.02332	0	1.8461	1.58021	653	0			4.97984	23.4067
2385	2013	0	0.971565	2	2.63906	23.5363	3	0	4.56613	4.43629	0	1.79782	1.7467	456	0	0.855972	3.90848	4.97984	22.7386
2385	2014	0	0.691129	2	2.63906	23.6381	3	0	4.38288	3.02914	0	1.70482	1.17825	619	0	0.971565	4.25825	4.97984	21.826
2385	2015	0	0.691129	2	2.63906	23.502	3	0	4.41057	3.04828	0	1.70939	1.18141	965	0	0.691129	3.04828	4.97984	21.964
2385	2016	1	0.40412	2	2.63906	23.5471	3	0	4.31759	1.74483	0	1.6652	0.672941	1034	0	0.691129	2.98401	4.97984	21.5009
2385	2017	0	1.62156	4	2.63906	23.654	3	0	4.15288	6.73415	1	1.576	2.55557	796	0	0.40412	1.67826	4.97984	20.6807
2385	2018	0	1.66223	5	2.63906	23.6835	3	0	3.05579	5.07942	1	1.02732	1.70764	1	0	1.62156	4.95515	4.79776	14.6609
2385	2019	0	1.07128	5	2.63906	23.5313	3	0	3.11135	3.33311	1	1.01807	1.09063	1157	1	1.66223	5.17177	4.79776	14.9275
2385	2020	0	1.87484	6	2.63906	23.8506	3	0	2.98593	5.59813	1	0.972595	1.82346	1067	1	1.07128	3.19875	4.79776	14.3257
2399	2012	0	0	0	3.13549	21.2896	3	0	4.98839	0	0	1.99128	0	175	0			0	0
2399	2013	0	0.653849	1	3.13549	21.1375	3	0	4.87964	3.19055	0	1.95153	1.27601	566	0	0	0	3.39526	16.5676
2399	2014	0	1.21178	3	3.13549	21.3956	3	0	5.0076	6.06812	0	1.97625	2.39478	585	0	0.653849	3.27421	4.03797	20.2205
2399	2015	0	2.10236	5	3.13549	21.5528	3	0	5.05015	10.6173	0	1.98469	4.17254	1808	1	1.21178	6.11969	4.32847	21.8594
2399	2016	0	3.1604	8	3.13549	21.539	3	0	4.95787	15.6689	0	1.9539	6.1751	1753	1	2.10236	10.4233	4.32847	21.46
2399	2017	0	5.61828	15	3.13549	21.7054	3	0	4.8048	26.9947	0	1.87688	10.5448	1628	1	3.1604	15.1851	4.37473	21.0197
2399	2018	0	11.6487	37	3.13549	22.295	3	0	4.04863	47.1612	0	1.62025	18.8738	1104	1	5.61828	22.7463	4.143	16.7735
2399	2019	1	13.7039	52	3.13549	22.2547	3	0	4.15306	56.9133	0	1.65405	22.667	1192	1	11.6487	48.3777	4.143	17.2061
2399	2020	1	4.02993	53	3.13549	22.397	3	0	3.90753	15.7471	0	1.53148	6.17174	1286	1	13.7039	53.5486	4.143	16.1889
2405	2012	0	3.27372	8	2.56495	20.4658	9	0	5.75726	18.8477	0	2.29415	7.51041	2030	1			4.87083	28.0427
2405	2013	0	3.88124	11	2.56495	20.5964	9	0	5.65322	21.9415	0	2.25521	8.75301	1871	1	3.27372	18.5071	4.87083	27.5359
2405	2014	0	1.8497	11	2.56495	20.7806	9	0	1.9607	3.6267	0	2.16402	4.0028	2106	1	3.88124	7.60992	4.87083	9.55022
2405	2015	0	1.85909	11	2.56495	21.1328	9	0	3.14145	5.84024	0	1.91452	3.55926	1818	1	1.8497	5.81075	4.92534	15.4727
2405	2016	0	1.85909	11	2.56495	21.184	9	0	3.10811	5.77825	1	1.88161	3.49809	1230	1	1.85909	5.77825	4.92534	15.3085
2405	2017	0	1.66314	11	2.56495	21.4917	9	0	3.59458	5.97828	1	1.83263	3.04791	2103	1	1.85909	6.68264	3.88712	13.9726
2405	2018	1	1.57403	11	2.56495	21.4811	9	0	3.73703	5.88219	1	1.77608	2.7956	2129	1	1.66314	6.21518	3.82606	14.2981
2405	2019	0	1.57403	11	2.56495	21.5604	9	0	3.74511	5.89491	1	1.76327	2.77544	2151	1	1.57403	5.89491	3.82606	14.329
2405	2020	0	1.57403	11	2.56495	21.4876	9	0	3.59324	5.65586	1	1.66199	2.61601	2174	1	1.57403	5.65586	3.82606	13.7479
2408	2012	0	0	0	2.63906	21.9535	3	0	0	0	1	0	0	687	0			0	0
2408	2013	0	0	0	2.63906	22.0507	3	0	0	0	1	0	0	1993	1	0	0	0	0
2408	2014	0	0	0	2.63906	22.372	3	0	0	0	1	0	0	850	0	0	0	0	0
2408	2015	0	0	0	2.63906	22.1769	3	0	0	0	0	0	0	737	0	0	0	0	0
2408	2016	0	0	0	2.63906	22.494	3	0	0	0	0	0	0	745	0	0	0	0	0
2408	2017	0	0	0	2.63906	23.8245	3	0	0	0	0	0	0	347	0	0	0	0	0
2408	2018	0	7.949	7	2.63906	24.0528	3	0	4.5445	36.1242	0	1.76976	14.0678	310	0	0	0	3.68888	16.7641
2408	2019	1	1.16731	7	2.63906	24.1264	3	0	4.57544	5.34094	0	1.75697	2.05093	432	0	7.949	36.3702	3.68888	16.8782
2408	2020	0	2.70682	9	2.63906	23.9295	3	0	4.32894	11.7176	0	1.64603	4.4555	488	0	1.16731	5.0532	3.68888	15.9689
2410	2012	0	1.89256	5	2.63906	20.7368	9	0	4.98839	9.44083	1	1.99128	3.76861	1069	1			3.39526	16.9369
2410	2013	0	2.92916	8	2.63906	21.0548	9	0	4.87964	14.2932	0	1.95153	5.71635	1066	1	1.89256	9.235	3.39526	16.5676
2410	2014	0	3.05621	10	2.63906	21.2885	9	0	5.27802	16.1307	0	2.08263	6.36495	1350	1	2.92916	15.4602	4.08776	21.5753
2410	2015	0	1.60563	10	2.63906	21.1547	9	0	4.78157	7.67742	0	1.87736	3.01434	2193	1	3.05621	14.6135	3.98098	19.0354
2410	2016	0	1.60563	10	2.63906	21.4359	9	0	4.6094	7.40098	0	1.81042	2.90686	2188	1	1.60563	7.40098	3.98098	18.3499
2410	2017	0	1.60563	10	2.63906	21.5805	9	0	4.4101	7.08098	0	1.70888	2.74383	2172	1	1.60563	7.08098	3.98098	17.5565
2410	2018	0	1.60563	10	2.63906	21.7895	9	0	4.41301	7.08566	0	1.71686	2.75664	2146	1	1.60563	7.08566	3.98098	17.5681
2410	2019	1	1.52233	10	2.63906	21.9876	9	0	4.48961	6.83467	0	1.72913	2.63231	1962	1	1.60563	7.20865	3.98098	17.8731
2410	2020	0	1.52233	10	2.63906	22.1107	9	0	4.25112	6.4716	0	1.62095	2.46762	1954	1	1.52233	6.4716	3.98098	16.9236
2431	2012	0	0	0	2.56495	21.8842	5	0	0	0	1	0	0	322	0			0	0
2431	2013	0	0	0	2.56495	22.1813	5	0	0	0	1	0	0	372	0	0	0	0	0
2431	2014	0	0	0	2.56495	22.3341	5	0	0	0	1	0	0	402	0	0	0	0	0
2431	2015	0	0.819569	1	2.56495	22.205	5	0	4.93861	4.04753	1	1.92131	1.57464	272	0	0	0	4.67031	23.0648
2431	2016	0	0.965969	2	2.56495	22.0858	5	0	4.886	4.71973	1	1.9169	1.85166	691	0	0.819569	4.00442	4.93513	24.1131
2431	2017	0	1.85352	4	2.56495	22.3821	5	0	4.51856	8.37524	1	1.73988	3.22491	916	0	0.965969	4.36479	4.95004	22.3671
2431	2018	0	2.50693	6	2.56495	22.3964	5	0	4.48426	11.2417	1	1.73605	4.35216	43	0	1.85352	8.31166	4.95004	22.1972
2431	2019	1	1.2456	6	2.56495	21.7198	5	0	4.49237	5.5957	0	1.71148	2.13182	406	0	2.50693	11.2621	4.95004	22.2374
2431	2020	0	1.2456	6	2.56495	22.2963	5	0	4.18846	5.21714	0	1.57111	1.95698	425	0	1.2456	5.21714	4.95004	20.733
2432	2012	0	1.36349	3	3.2581	19.6907	3	0	4.7003	6.40882	0	1.8461	2.51714	339	0			4.97984	23.4067
2432	2013	0	2.12056	5	3.2581	19.8257	3	0	4.52122	9.58752	0	1.76686	3.74673	1136	1	1.36349	6.16465	4.41899	19.9793
2432	2014	1	1.16611	5	3.2581	19.8687	3	0	4.30645	5.02181	0	1.65293	1.92751	1068	1	2.12056	9.13207	4.41899	19.0302
2432	2015	0	1.16611	5	3.2581	19.8016	3	0	4.29133	5.00418	0	1.63239	1.90355	181	0	1.16611	5.00418	4.41899	18.9634
2432	2016	1	2.2912	7	3.2581	19.8561	3	0	4.44326	10.1804	0	1.71926	3.93917	1427	1	1.16611	5.18135	3.54955	15.7716
2432	2017	0	1.94024	8	3.2581	20.209	3	0	4.28934	8.32237	0	1.65096	3.20326	1107	1	2.2912	9.82774	3.54955	15.2252
2432	2018	0	4.53683	13	3.2581	20.1504	3	0	4.23435	19.2105	0	1.63137	7.40123	1153	1	1.94024	8.21567	3.54955	15.03
2432	2019	0	2.53992	14	3.2581	20.3755	3	0	4.30173	10.926	0	1.64183	4.17011	879	0	4.53683	19.5162	3.54955	15.2692
2432	2020	0	2.61279	15	3.2581	21.4206	3	0	3.96398	10.357	0	1.49085	3.89528	791	0	2.53992	10.0682	3.54955	14.0704
2444	2012	1	0.599406	2	2.99573	21.5587	3	0	4.7003	2.81739	1	1.8461	1.10656	849	0			4.97984	23.4067
2444	2013	0	0.40412	2	2.99573	21.6965	3	0	4.56613	1.84527	1	1.79782	0.726536	330	0	0.599406	2.73697	4.97984	22.7386
2444	2014	0	1.07837	3	2.99573	21.7762	3	0	4.38288	4.72636	1	1.70482	1.83842	504	0	0.40412	1.77121	4.97984	21.826
2444	2015	0	0.691129	3	2.99573	21.879	3	0	4.41057	3.04828	0	1.70939	1.18141	890	0	1.07837	4.75623	4.97984	21.964
2444	2016	0	0.691129	3	2.99573	22.0051	3	0	4.31759	2.98401	0	1.6652	1.15087	588	0	0.691129	2.98401	4.97984	21.5009
2444	2017	0	2.3666	6	2.99573	22.1774	3	0	4.21208	9.96831	0	1.63319	3.8651	725	0	0.691129	2.91109	4.31136	18.1598
2444	2018	0	6.18999	20	2.99573	22.5041	3	0	3.78029	23.4	0	1.41374	8.75104	693	0	2.3666	8.94644	3.84234	14.5252
2444	2019	1	5.47208	24	2.99573	22.6142	3	0	3.8745	21.2016	0	1.44454	7.90463	1497	1	6.18999	23.9831	3.84234	14.8871
2444	2020	0	7.82227	31	2.99573	22.8685	3	0	3.40578	26.6409	0	1.24234	9.71791	716	0	5.47208	18.6367	3.81065	12.9782
2449	2012	0	0	0	3.68888	20.6698	3	1	0	0	1	0	0	1830	1			0	0
2449	2013	0	0	0	3.68888	20.8564	3	1	0	0	1	0	0	2035	1	0	0	0	0
2449	2014	0	0	1	3.68888	21.157	3	1	0	0	1	0	0	1738	1	0	0	0	0
2449	2015	0	0.761569	2	3.68888	21.3322	3	1	5.0932	3.87882	1	1.98305	1.51023	1858	1	0	0	3.46218	17.6336
2449	2016	1	1.19234	4	3.68888	21.6064	3	1	4.61352	5.50089	1	1.79261	2.1374	1599	1	0.761569	3.51352	4.22101	19.4737
2449	2017	0	0.612047	4	3.68888	21.9682	3	1	4.43987	2.71741	1	1.69224	1.03573	1541	1	1.19234	5.29383	4.22101	18.7407
2449	2018	0	0.612047	4	3.68888	22.0116	3	1	4.37085	2.67516	1	1.67429	1.02475	1755	1	0.612047	2.67516	4.22101	18.4494
2449	2019	0	0.612047	4	3.68888	22.1267	3	1	4.3371	2.65451	1	1.62538	0.994806	1617	1	0.612047	2.65451	4.22101	18.307
2449	2020	1	0.352135	4	3.68888	21.906	3	1	3.98712	1.40401	1	1.45954	0.513957	1845	1	0.612047	2.4403	4.22101	16.8297
2459	2012	0	2.1206	6	2.56495	20.0167	3	0	4.23488	8.98046	0	1.62313	3.442	1202	1			2.72818	11.5535
2459	2013	0	2.95193	9	2.56495	20.3141	3	0	4.21	12.4276	0	1.54058	4.54767	1675	1	2.1206	8.92772	2.72818	11.4856
2459	2014	1	4.05276	13	2.56495	20.2618	3	0	4.08531	16.5567	0	1.5025	6.08927	998	0	2.95193	12.0595	2.72818	11.1454
2459	2015	1	1.51439	13	2.56495	19.5911	3	0	4.1222	6.2426	0	1.50846	2.28439	887	0	4.05276	16.7063	2.72818	11.2461
2459	2016	0	3.93096	16	2.56495	19.5924	3	0	4.03117	15.8464	0	1.48994	5.85689	1507	1	1.51439	6.10475	2.72818	10.9977
2459	2017	0	4.18711	19	2.56495	19.693	3	0	3.82198	16.0031	0	1.39306	5.83292	996	0	3.93096	15.024	2.72818	10.427
2459	2018	0	4.39541	22	2.56495	19.6835	3	0	3.79596	16.6848	0	1.38841	6.10263	1829	1	4.18711	15.8941	2.72818	10.3561
2459	2019	1	2.80852	23	2.56495	23.7752	3	0	3.08375	8.66075	0	1.10699	3.10901	792	0	4.39541	13.5543	3.74268	11.5415
2459	2020	0	1.93919	23	2.56495	23.9754	3	0	2.97688	5.77273	0	1.05439	2.04466	1065	1	2.80852	8.36061	3.7207	11.0761
2463	2012	0	0	0	2.89037	21.8688	3	0	0	0	0	0	0	145	0			0	0
2463	2013	0	0.855972	1	2.89037	21.8276	3	0	4.56613	3.90848	0	1.79782	1.53889	133	0	0	0	4.97984	22.7386
2463	2014	0	0.40412	1	2.89037	21.9147	3	0	4.38288	1.77121	0	1.70482	0.688952	1540	1	0.855972	3.75162	4.97984	21.826
2463	2015	0	0.40412	1	2.89037	21.9403	3	0	4.41057	1.7824	0	1.70939	0.6908	1713	1	0.40412	1.7824	4.97984	21.964
2463	2016	0	0.971565	2	2.89037	22.0557	3	0	4.31759	4.19482	0	1.6652	1.61785	2127	1	0.40412	1.74483	4.97984	21.5009
2463	2017	0	1.5458	4	2.89037	22.2551	3	0	4.49962	6.9555	0	1.76163	2.72312	1642	1	0.971565	4.37167	3.39526	15.2774
2463	2018	0	0.857858	4	2.89037	22.4274	3	0	4.43523	3.80479	0	1.74607	1.49788	1499	1	1.5458	6.85596	3.39526	15.0587
2463	2019	1	1.39683	5	2.89037	22.6874	3	0	4.53379	6.33295	0	1.74119	2.43215	1341	1	0.857858	3.88935	3.41757	15.4945
2463	2020	0	0.861635	5	2.89037	22.7328	3	0	4.2349	3.64894	0	1.60775	1.38529	1509	1	1.39683	5.91545	3.41757	14.4731
2467	2012	0	1.93247	2	2.89037	19.7615	9	0	5.15768	9.96707	1	2.05364	3.96861	1761	1			3.99683	20.6144
2467	2013	0	0.587434	2	2.89037	20.3892	9	0	5.0467	2.9646	1	2.01478	1.18355	869	0	1.93247	9.7526	3.99683	20.1708
2467	2014	0	0.587434	2	2.89037	20.3448	9	0	4.91184	2.88538	1	1.94131	1.14039	1709	1	0.587434	2.88538	3.99683	19.6318
2467	2015	0	1.2046	3	2.89037	20.3897	9	0	4.88557	5.88517	0	1.92333	2.31685	776	0	0.587434	2.86995	3.99683	19.5268
2467	2016	0	1.47808	4	2.89037	20.5438	9	0	4.80297	7.09916	0	1.89441	2.80009	931	0	1.2046	5.78566	3.99683	19.1966
2467	2017	0	0.976454	4	2.89037	20.544	9	0	4.71831	4.60721	0	1.84553	1.80207	576	0	1.47808	6.97403	4.13756	19.5223
2467	2018	1	1.54401	5	2.89037	20.6493	9	0	4.63163	7.15128	0	1.81469	2.8019	757	0	0.976454	4.52257	4.13756	19.1637
2467	2019	0	0.976454	5	2.89037	20.7367	9	0	4.6638	4.55399	0	1.8068	1.76425	590	0	1.54401	7.20095	4.13756	19.2968
2467	2020	1	0.807042	5	2.89037	20.6928	9	0	4.35524	3.51487	0	1.66738	1.34564	1112	1	0.976454	4.2527	4.13756	18.0201
2483	2012	0	0	0	2.89037	21.3319	3	0	0	0	0	0	0	328	0			0	0
2483	2013	0	0	0	2.89037	21.5557	3	0	0	0	0	0	0	751	0	0	0	0	0
2483	2014	0	0	0	2.89037	21.517	3	0	0	0	0	0	0	1366	1	0	0	0	0
2483	2015	0	1.74908	2	2.89037	21.3693	3	0	5.38383	9.41675	0	2.14205	3.74662	736	0	0	0	3.21376	17.3023
2483	2016	0	0.496372	2	2.89037	21.7616	3	0	5.26305	2.61243	0	2.09813	1.04145	993	0	1.74908	9.2055	3.21376	16.9141
2483	2017	0	1.05705	3	2.89037	21.3346	3	0	5.10955	5.40104	0	2.03136	2.14724	1000	0	0.496372	2.53624	3.21376	16.4209
2483	2018	1	2.49709	7	2.89037	21.3965	3	0	4.20395	10.4977	0	1.57863	3.94199	1483	1	1.05705	4.44378	3.34586	14.0658
2483	2019	0	2.68418	9	2.89037	21.5621	3	0	3.38791	9.09378	0	1.24343	3.33759	1217	1	2.49709	8.45994	3.60042	12.1979
2483	2020	1	1.25855	9	2.89037	22.0083	3	0	3.32345	4.18271	0	1.22057	1.53614	1039	1	2.68418	8.92074	3.60042	11.9658
2486	2012	0	1.95266	5	2.99573	20.5134	3	0	4.64183	9.06389	1	1.83489	3.58291	729	0			3.64287	16.9096
2486	2013	0	2.4821	7	2.99573	20.6139	3	0	5.25277	13.0379	1	2.09471	5.19928	2076	1	1.95266	10.2569	3.75445	19.7213
2486	2014	0	3.9172	11	2.99573	20.587	3	0	4.29519	16.8251	1	1.66979	6.54088	764	0	2.4821	10.6611	3.51252	15.0869
2486	2015	0	3.96902	14	2.99573	20.3678	3	0	4.24284	16.8399	0	1.64132	6.51444	1040	1	3.9172	16.62	3.51252	14.9031
2486	2016	0	4.27161	17	2.99573	20.4057	3	0	4.16891	17.808	1	1.62355	6.93515	2026	1	3.96902	16.5465	3.51252	14.6434
2486	2017	1	3.65967	19	2.99573	20.5992	3	0	4.08126	14.9361	0	1.5669	5.73434	129	0	4.27161	17.4336	3.51252	14.3355
2486	2018	0	2.90452	20	2.99573	20.5945	3	0	3.97854	11.5557	0	1.53554	4.46001	1274	1	3.65967	14.5602	3.51252	13.9747
2486	2019	0	2.95533	21	2.99573	20.7286	3	0	4.04193	11.9452	0	1.54669	4.57098	1142	1	2.90452	11.7399	3.51252	14.1974
2486	2020	0	2.08257	21	2.99573	20.8814	3	0	3.83662	7.99002	0	1.4901	3.10323	1131	1	2.95533	11.3385	3.51252	13.4762
2496	2012	0	0.855972	1	3.09104	21.2344	3	0	4.7003	4.02332	0	1.8461	1.58021	610	0			4.97984	23.4067
2496	2013	0	0.971565	2	3.09104	21.4584	3	0	4.56613	4.43629	0	1.79782	1.7467	505	0	0.855972	3.90848	4.97984	22.7386
2496	2014	0	0.691129	2	3.09104	21.6108	3	0	4.38288	3.02914	0	1.70482	1.17825	781	0	0.971565	4.25825	4.97984	21.826
2496	2015	0	0.691129	2	3.09104	21.9272	3	0	4.41057	3.04828	0	1.70939	1.18141	1047	1	0.691129	3.04828	4.97984	21.964
2496	2016	0	0.691129	2	3.09104	22.4881	3	0	4.31759	2.98401	0	1.6652	1.15087	404	0	0.691129	2.98401	4.97984	21.5009
2496	2017	1	0.40412	2	3.09104	22.0974	3	0	4.15288	1.67826	1	1.576	0.636892	492	0	0.691129	2.87018	4.97984	20.6807
2496	2018	0	0.40412	2	3.09104	21.6472	3	0	4.03215	1.62948	1	1.551	0.626792	602	0	0.40412	1.62948	4.97984	20.0795
2496	2019	0	1.09285	3	3.09104	20.9273	3	0	4.38699	4.79431	1	1.66502	1.81961	1193	1	0.40412	1.77287	5.0899	22.3293
2496	2020	0	0.702097	3	3.09104	21.2191	3	0	4.03347	2.83189	1	1.49996	1.05312	1311	1	1.09285	4.40797	5.0899	20.53
2505	2012	0	0	0	3.17805	20.3742	1	0	0	0	1	0	0	1359	1			0	0
2505	2013	0	0	0	3.17805	20.7198	1	0	0	0	1	0	0	1822	1	0	0	0	0
2505	2014	0	0.87251	1	3.17805	20.1864	1	0	5.82701	5.08412	0	2.32893	2.03201	1746	1	0	0	5.12422	29.8589
2505	2015	0	0.989424	2	3.17805	22.0758	1	0	5.8289	5.76726	0	2.31955	2.29501	497	0	0.87251	5.08577	5.12422	29.8686
2505	2016	0	3.44191	13	3.17805	22.5515	1	0	3.91677	13.4812	0	1.40374	4.83154	100	0	0.989424	3.87534	4.28326	16.7765
2505	2017	1	7.00406	21	3.17805	23.2392	1	0	4.23954	29.694	1	1.57249	11.0138	103	0	3.44191	14.5921	4.09152	17.3462
2505	2018	0	6.99279	27	3.17805	23.3181	1	0	4.19141	29.3097	1	1.57098	10.9855	3	0	7.00406	29.3569	4.09152	17.1492
2505	2019	0	5.96008	31	3.17805	23.3251	1	0	4.25687	25.3713	1	1.58088	9.42216	35	0	6.99279	29.7674	4.09152	17.4171
2505	2020	0	5.31231	34	3.17805	23.322	1	0	4.2119	22.3749	1	1.54349	8.19949	70	0	5.96008	25.1032	4.09152	17.2331
2506	2012	1	7.90326	7	2.89037	21.2167	3	0	4.60837	36.4211	0	1.74947	13.8265	2016	1			4.11119	18.9459
2506	2013	1	0	13	2.89037	20.1862	3	0	4.57026	0	1	1.68523	0	2194	1	7.90326	36.1199	0	0
2506	2014	1	0	14	2.89037	21.7162	3	0	4.35008	0	1	1.61442	0	523	0	0	0	0	0
2506	2015	0	0	14	2.89037	22.5612	3	0	4.36615	0	1	1.6192	0	110	0	0	0	0	0
2506	2016	0	6.70464	23	2.89037	23.2104	3	0	4.18498	28.0588	0	1.57828	10.5818	874	0	0	0	3.78298	15.8317
2506	2017	0	5.76661	28	2.89037	23.3938	3	0	4.08651	23.5653	1	1.52747	8.80832	154	0	6.70464	27.3985	3.74288	15.2953
2506	2018	0	4.54946	31	2.89037	23.1384	3	0	3.95862	18.0096	0	1.49027	6.77993	581	0	5.76661	22.8278	3.66388	14.5039
2506	2019	0	11.5599	44	2.89037	22.8847	3	0	3.98847	46.1062	0	1.48004	17.109	1402	1	4.54946	18.1454	3.67724	14.6666
2506	2020	1	3.41208	45	2.89037	22.5078	3	0	3.78874	12.9275	0	1.37984	4.70811	458	0	11.5599	43.7974	3.67724	13.9321
2517	2012	0	0	0	3.04452	19.6423	3	0	0	0	1	0	0	2199	1			0	0
2517	2013	0	0	0	3.04452	19.6688	3	0	0	0	1	0	0	1056	1	0	0	0	0
2517	2014	0	0	0	3.04452	19.6294	3	0	0	0	1	0	0	767	0	0	0	0	0
2517	2015	1	1.243	2	3.04452	21.5731	3	0	3.88879	4.83378	0	1.48996	1.85202	859	0	0	0	3.33737	12.9784
2517	2016	0	0.287985	2	3.04452	21.7241	3	0	3.83441	1.10425	0	1.48267	0.426988	1397	1	1.243	4.76618	3.33737	12.7968
2517	2017	0	0.832937	3	3.04452	21.8656	3	0	3.71636	3.09549	0	1.42129	1.18384	1425	1	0.287985	1.07026	3.33737	12.4029
2517	2018	0	1.13769	4	3.04452	21.5491	3	0	3.72007	4.2323	0	1.4416	1.6401	1428	1	0.832937	3.09858	3.33737	12.4153
2517	2019	0	0.693753	4	3.04452	21.4347	3	0	3.85014	2.67104	0	1.48407	1.02958	1189	1	1.13769	4.38028	3.33737	12.8493
2517	2020	1	1.17194	5	3.04452	21.1571	3	0	3.72023	4.35987	0	1.41034	1.65283	947	0	0.693753	2.58092	3.33737	12.4158
2519	2012	0	0	0	3.04452	20.7459	3	0	0	0	1	0	0	599	0			0	0
2519	2013	0	0.881076	1	3.04452	20.9142	3	0	5.38082	4.74091	1	2.14128	1.88663	683	0	0	0	5.19996	27.98
2519	2014	0	0.998665	2	3.04452	20.885	3	0	5.27217	5.26513	1	2.07983	2.07706	1356	1	0.881076	4.64518	5.19996	27.415
2519	2015	0	2.58022	7	3.04452	21.1461	3	0	4.49907	11.6086	1	1.70842	4.40809	1750	1	0.998665	4.49306	4.17677	18.7916
2519	2016	1	1.25449	7	3.04452	21.4068	3	0	4.38076	5.49564	1	1.67477	2.10098	1542	1	2.58022	11.3033	4.17677	18.2974
2519	2017	0	1.25449	7	3.04452	21.2085	3	0	4.16658	5.22695	1	1.55983	1.95679	2066	1	1.25449	5.22695	4.17677	17.4029
2519	2018	0	1.25449	7	3.04452	21.1415	3	0	4.10157	5.14539	1	1.54135	1.93361	2069	1	1.25449	5.14539	4.17677	17.1313
2519	2019	0	1.25449	7	3.04452	20.9059	3	0	4.16066	5.21952	0	1.53362	1.92391	2034	1	1.25449	5.21952	4.17677	17.3781
2519	2020	0	1.25449	7	3.04452	21.1268	3	0	3.89007	4.88007	0	1.41087	1.76992	1957	1	1.25449	4.88007	4.17677	16.2479
2520	2012	0	0	0	3.09104	19.5951	3	0	0	0	1	0	0	1964	1			0	0
2520	2013	0	0	0	3.09104	19.3266	3	0	0	0	1	0	0	1188	1	0	0	0	0
2520	2014	0	5.69313	5	3.09104	20.1284	3	0	4.22338	24.0443	1	1.5781	8.98436	1327	1	0	0	3.98646	16.8363
2520	2015	0	1.87236	6	3.09104	20.459	3	0	4.20377	7.87099	0	1.55339	2.9085	1506	1	5.69313	23.9326	3.98646	16.7582
2520	2016	0	4.56166	12	3.09104	20.4797	3	0	4.31006	19.661	0	1.62456	7.41071	862	0	1.87236	8.06999	3.93078	16.9419
2520	2017	0	3.4518	14	3.09104	20.7286	3	0	4.12625	14.243	0	1.527	5.27088	573	0	4.56166	18.8225	3.93078	16.2194
2520	2018	1	4.37151	17	3.09104	21.4007	3	0	4.29847	18.7908	1	1.62305	7.09517	1585	1	3.4518	14.8375	4.12969	17.7513
2520	2019	0	7.74544	25	3.09104	21.4934	3	0	4.04174	31.3051	1	1.51993	11.7726	1485	1	4.37151	17.6685	4.17679	16.8815
2520	2020	0	4.25125	27	3.09104	21.3728	3	0	3.8854	16.5178	1	1.43425	6.09737	1220	1	7.74544	30.0942	4.17679	16.2285
2539	2012	0	0.601114	1	3.2581	21.9543	3	0	3.45507	2.07689	1	1.31053	0.787779	1941	1			3.03188	10.4754
2539	2013	0	0.693019	2	3.2581	22.071	3	0	3.4615	2.39888	1	1.31941	0.914376	1175	1	0.601114	2.08075	3.03188	10.4948
2539	2014	0	0.473981	2	3.2581	22.2638	3	0	3.3153	1.57139	1	1.22321	0.579776	919	0	0.693019	2.29757	3.03188	10.0516
2539	2015	0	0.473981	2	3.2581	22.4876	3	0	3.21292	1.52286	0	1.16343	0.551441	1592	1	0.473981	1.52286	3.03188	9.74118
2539	2016	0	2.41622	7	3.2581	22.527	3	0	2.75561	6.65817	0	1.05464	2.54825	1580	1	0.473981	1.30611	3.49324	9.62601
2539	2017	0	1.237	7	3.2581	22.7699	3	0	2.60847	3.22668	0	0.988288	1.22251	1237	1	2.41622	6.30264	3.49324	9.112
2539	2018	1	1.13009	7	3.2581	22.7861	3	0	2.60479	2.94365	0	0.993904	1.1232	1465	1	1.237	3.22212	3.49324	9.09914
2539	2019	0	1.13009	7	3.2581	22.8781	3	0	2.68385	3.033	0	1.006	1.13687	1233	1	1.13009	3.033	3.49324	9.37532
2539	2020	0	1.13009	7	3.2581	22.9375	3	0	2.53141	2.86072	0	0.927372	1.04802	907	0	1.13009	2.86072	3.49324	8.84281
2547	2012	0	3.09807	8	2.99573	20.6136	3	0	4.15583	12.875	0	1.52922	4.73763	430	0			4.05529	16.8531
2547	2013	0	4.7883	13	2.99573	20.9422	3	0	4.5726	21.895	0	1.73806	8.32237	301	0	3.09807	14.1662	4.22346	19.3122
2547	2014	0	1.87034	13	2.99573	21.5208	3	0	4.44632	8.31612	0	1.6831	3.14797	395	0	4.7883	21.2903	4.22346	18.7788
2547	2015	0	1.85744	13	2.99573	21.4736	3	0	4.22199	7.8421	0	1.55887	2.89551	427	0	1.87034	7.89654	4.15949	17.5613
2547	2016	0	1.89019	13	2.99573	21.6538	3	0	4.07527	7.70303	0	1.51865	2.87053	886	0	1.85744	7.56957	4.32356	17.6197
2547	2017	1	2.72295	14	2.99573	22.0594	3	0	3.89458	10.6048	0	1.43499	3.90742	726	0	1.89019	7.3615	4.32356	16.8385
2547	2018	1	1.82266	14	2.99573	22.3192	3	0	3.78321	6.89548	0	1.38998	2.53346	644	0	2.72295	10.3015	4.32356	16.3569
2547	2019	1	1.75023	14	2.99573	22.7059	3	0	3.85636	6.7495	0	1.40127	2.45254	569	0	1.82266	7.02881	4.32356	16.6732
2547	2020	1	1.67214	14	2.99573	22.3629	3	0	3.62032	6.05369	0	1.30166	2.17657	552	0	1.75023	6.33638	4.32356	15.6527
2554	2012	0	0	1	3.13549	20.05	2	0	0	0	0	0	0	885	0			0	0
2554	2013	0	0	1	3.13549	20.6734	2	0	0	0	0	0	0	500	0	0	0	0	0
2554	2014	0	0	1	3.13549	21.0464	2	0	0	0	0	0	0	352	0	0	0	0	0
2554	2015	0	0	1	3.13549	21.0301	2	0	0	0	0	0	0	514	0	0	0	0	0
2554	2016	0	1.89044	7	3.13549	20.7721	2	0	4.67679	8.84117	0	1.84564	3.48907	979	0	0	0	3.40847	15.9407
2554	2017	0	3.88773	11	3.13549	21.1188	2	0	4.49962	17.4933	0	1.76163	6.84873	641	0	1.89044	8.50624	3.40847	15.3368
2554	2018	0	5.13964	16	3.13549	21.2312	2	0	4.43523	22.7955	0	1.74607	8.97419	797	0	3.88773	17.243	3.40847	15.1173
2554	2019	1	5.07439	20	3.13549	21.5533	2	0	4.41343	22.3955	0	1.70918	8.67304	790	0	5.13964	22.6835	3.40847	15.043
2554	2020	0	2.01171	20	3.13549	20.8504	2	0	4.11361	8.2754	0	1.57684	3.17215	511	0	5.07439	20.8741	3.40847	14.0211
2562	2012	0	0.40412	1	2.99573	20.4684	3	0	4.7003	1.89949	0	1.8461	0.746046	838	0			4.97984	23.4067
2562	2013	0	0.353245	1	2.99573	20.4802	3	0	3.40429	1.20255	0	1.20544	0.425814	578	0	0.40412	1.37574	4.2368	14.4233
2562	2014	0	0.353245	1	2.99573	20.5013	3	0	3.28866	1.1617	0	1.15806	0.409077	901	0	0.353245	1.1617	4.2368	13.9334
2562	2015	0	0.353245	1	2.99573	20.6238	3	0	3.29635	1.16442	0	1.13255	0.400068	896	0	0.353245	1.16442	4.2368	13.966
2562	2016	0	0.353245	1	2.99573	20.7847	3	0	3.20398	1.13179	0	1.08979	0.384964	750	0	0.353245	1.13179	4.2368	13.5746
2562	2017	0	0.353245	1	2.99573	21.1708	3	0	3.08324	1.08914	0	1.04629	0.369596	861	0	0.353245	1.08914	4.2368	13.0631
2562	2018	0	0.353245	1	2.99573	21.0704	3	0	2.99774	1.05894	0	1.02314	0.36142	1008	0	0.353245	1.05894	4.2368	12.7008
2562	2019	0	1.63153	4	2.99573	20.9526	3	0	2.76099	4.50463	0	0.849154	1.38542	1458	1	0.353245	0.975306	4.85554	13.4061
2562	2020	1	3.89531	10	2.99573	21.375	3	0	2.60782	10.1583	0	0.764411	2.97762	1533	1	1.63153	4.25473	4.85554	12.6624
2577	2012	0	0	1	2.94444	19.9461	3	0	0	0	0	0	0	436	0			0	0
2577	2013	0	1.34707	3	2.94444	19.7968	3	0	5.65322	7.61527	0	2.25521	3.03792	1099	1	0	0	4.87083	27.5359
2577	2014	0	2.06897	5	2.94444	20.0719	3	0	3.57559	7.39778	0	2.10243	4.34986	699	0	1.34707	4.81656	4.16651	14.8977
2577	2015	0	1.91703	6	2.94444	20.0307	3	0	3.38956	6.49789	0	1.59195	3.05182	1401	1	2.06897	7.01288	4.20165	14.2417
2577	2016	0	2.07073	7	2.94444	20.1688	3	0	3.30401	6.84172	0	1.54941	3.20841	1456	1	1.91703	6.3339	4.20165	13.8823
2577	2017	0	1.37147	7	2.94444	20.0297	3	0	3.16946	4.34683	0	1.46892	2.01459	1461	1	2.07073	6.56309	4.20165	13.317
2577	2018	0	2.20424	8	2.94444	19.978	3	0	3.15722	6.95928	0	1.45239	3.20142	1951	1	1.37147	4.33004	4.20165	13.2655
2577	2019	1	2.09853	9	2.94444	19.924	3	0	3.14982	6.60998	0	1.43683	3.01522	1888	1	2.20424	6.94297	4.20165	13.2344
2577	2020	0	2.22652	10	2.94444	19.925	3	0	2.97495	6.62377	0	1.32413	2.94819	1655	1	2.09853	6.24301	4.20165	12.4997
2583	2012	0	3.7638	11	3.3322	20.8502	3	0	4.96969	18.705	0	1.94698	7.32805	2081	1			4.31979	21.468
2583	2013	0	5.37535	16	3.3322	21.2441	3	0	4.933	26.5166	0	1.94057	10.4312	2095	1	3.7638	18.5668	4.31979	21.3095
2583	2014	0	5.36118	20	3.3322	21.3908	3	0	4.41892	23.6907	0	1.67701	8.99076	2089	1	5.37535	23.7533	4.32032	19.0912
2583	2015	0	7.03511	26	3.3322	21.6305	3	0	4.39416	30.9134	0	1.65346	11.6323	2031	1	5.36118	23.5579	4.32032	18.9842
2583	2016	0	6.79562	31	3.3322	21.9574	3	0	3.75204	25.4974	0	1.39523	9.48145	2062	1	7.03511	26.396	4.34728	16.3112
2583	2017	0	11.5094	43	3.3322	22.4006	3	0	3.49245	40.1959	0	1.26731	14.5859	1974	1	6.79562	23.7334	4.05352	14.1567
2583	2018	0	13.7015	57	3.3322	22.6598	3	0	3.42225	46.8898	0	1.23622	16.938	1893	1	11.5094	39.3879	4.05352	13.8721
2583	2019	0	9.47876	64	3.3322	22.783	3	0	3.34597	31.7157	0	1.18699	11.2512	1970	1	13.7015	45.8447	4.00687	13.4069
2583	2020	1	13.5181	76	3.3322	22.5331	3	0	3.23556	43.7388	0	1.12242	15.173	2023	1	9.47876	30.6691	4.04696	13.0942
2594	2012	1	5.61326	18	2.94444	24.5438	3	0	4.37293	24.5464	0	1.66564	9.34967	1537	1			4.33994	18.9783
2594	2013	0	6.17145	23	2.94444	24.691	3	0	4.36006	26.9079	0	1.65968	10.2426	1596	1	5.61326	24.4741	4.33994	18.9224
2594	2014	0	3.29681	24	2.94444	24.7871	3	0	3.73372	12.3094	0	1.57308	5.18614	1640	1	6.17145	23.0425	4.33994	16.2041
2594	2015	0	2.39624	24	2.94444	25.1054	3	0	3.71592	8.90425	0	1.55105	3.7167	1129	1	3.29681	12.2507	4.33994	16.1269
2594	2016	0	2.39624	24	2.94444	25.3625	3	0	3.58959	8.60153	0	1.50345	3.60264	1082	1	2.39624	8.60153	4.33994	15.5786
2594	2017	0	2.39624	24	2.94444	25.3859	3	0	3.45491	8.27882	0	1.42824	3.42241	1516	1	2.39624	8.27882	4.33994	14.9941
2594	2018	0	2.39624	24	2.94444	25.5912	3	0	3.40331	8.15517	0	1.40534	3.36755	1757	1	2.39624	8.15517	4.33994	14.7702
2594	2019	0	2.39624	24	2.94444	25.5733	3	0	3.48382	8.3481	0	1.43198	3.43138	1629	1	2.39624	8.3481	4.33994	15.1196
2594	2020	0	2.39624	24	2.94444	25.7769	3	0	3.38946	8.12198	0	1.36056	3.26022	1455	1	2.39624	8.12198	4.33994	14.7101
2602	2012	0	0	0	2.56495	20.6495	3	0	0	0	1	0	0	164	0			0	0
2602	2013	0	0	0	2.56495	20.9282	3	0	0	0	1	0	0	763	0	0	0	0	0
2602	2014	0	0.855972	1	2.56495	21.2611	3	0	4.38288	3.75162	1	1.70482	1.45928	465	0	0	0	4.97984	21.826
2602	2015	0	0.971565	2	2.56495	21.8304	3	0	4.41057	4.28515	1	1.70939	1.66078	963	0	0.855972	3.77533	4.97984	21.964
2602	2016	0	0.691129	2	2.56495	21.9633	3	0	4.31759	2.98401	1	1.6652	1.15087	708	0	0.971565	4.19482	4.97984	21.5009
2602	2017	0	0.691129	2	2.56495	21.9734	3	0	4.15288	2.87018	1	1.576	1.08922	548	0	0.691129	2.87018	4.97984	20.6807
2602	2018	0	1.85858	4	2.56495	22.8181	3	0	4.03215	7.49409	1	1.551	2.88267	429	0	0.691129	2.78674	4.97984	20.0795
2602	2019	0	4.69865	16	2.56495	23.4104	3	0	4.26033	20.0178	1	1.63835	7.69801	1324	1	1.85858	7.91818	3.38549	14.4233
2602	2020	1	8.3823	26	2.56495	23.4302	3	0	4.25244	35.6452	1	1.62396	13.6125	1602	1	4.69865	19.9807	3.71335	15.7908
2611	2012	0	0	0	3.21888	19.6187	3	0	0	0	0	0	0	1337	1			0	0
2611	2013	0	0.843303	1	3.21888	19.7164	3	0	5.65322	4.76738	0	2.25521	1.90183	626	0	0	0	4.87083	27.5359
2611	2014	0	1.79278	5	3.21888	20.8974	3	0	3.14457	5.63752	0	1.61152	2.8891	689	0	0.843303	2.65183	4.49878	14.1468
2611	2015	0	2.64905	7	3.21888	20.9816	3	0	3.14071	8.3199	0	1.59825	4.23384	1381	1	1.79278	5.6306	4.49878	14.1294
2611	2016	0	4.1603	11	3.21888	21.1507	3	0	3.08086	12.8173	0	1.57234	6.5414	814	0	2.64905	8.16133	4.49878	13.8601
2611	2017	0	2.67425	12	3.21888	22.2676	3	0	2.91166	7.78649	1	1.46316	3.91286	785	0	4.1603	12.1134	4.49878	13.0989
2611	2018	0	4.32263	15	3.21888	22.6136	3	0	2.9032	12.5495	1	1.45079	6.27123	59	0	2.67425	7.76388	4.49878	13.0609
2611	2019	0	8.72706	26	3.21888	23.0232	3	0	3.29718	28.7746	1	1.34013	11.6953	420	0	4.32263	14.2524	4.15881	13.7123
2611	2020	1	8.10383	33	3.21888	21.7936	3	0	3.1221	25.301	1	1.22815	9.95274	670	0	8.72706	27.2468	4.15881	12.9842
2615	2012	0	0	0	3.21888	20.0918	3	0	0	0	1	0	0	692	0			0	0
2615	2013	0	0	0	3.21888	20.2356	3	0	0	0	1	0	0	324	0	0	0	0	0
2615	2014	0	0	0	3.21888	20.4312	3	0	0	0	1	0	0	934	0	0	0	0	0
2615	2015	0	0	0	3.21888	20.4468	3	0	0	0	0	0	0	1226	1	0	0	0	0
2615	2016	0	1.85862	2	3.21888	21.0171	3	0	5.20929	9.68208	0	2.06047	3.82963	319	0	0	0	3.66411	19.0874
2615	2017	0	1.60624	4	3.21888	21.0873	3	0	5.01357	8.05299	0	1.95559	3.14114	1097	1	1.85862	9.31831	3.66411	18.3702
2615	2018	0	2.23433	6	3.21888	21.3079	3	0	4.98956	11.1483	0	1.94522	4.34627	515	0	1.60624	8.01442	3.66411	18.2823
2615	2019	0	2.6488	8	3.21888	21.3076	3	0	5.01982	13.2965	0	1.94015	5.13907	1117	1	2.23433	11.2159	3.66411	18.3931
2615	2020	1	2.85265	10	3.21888	21.1233	3	0	4.7646	13.5917	0	1.82149	5.19607	994	0	2.6488	12.6205	3.66411	17.458
2624	2012	0	0	0	3.09104	19.8245	3	0	0	0	1	0	0	1682	1			0	0
2624	2013	0	0	0	3.09104	19.9797	3	0	0	0	1	0	0	845	0	0	0	0	0
2624	2014	0	0	0	3.09104	20.6462	3	0	0	0	1	0	0	1856	1	0	0	0	0
2624	2015	0	0	0	3.09104	20.8449	3	0	0	0	0	0	0	2056	1	0	0	0	0
2624	2016	0	0	0	3.09104	22.5412	3	0	0	0	0	0	0	1857	1	0	0	0	0
2624	2017	0	1.79468	2	3.09104	22.7939	3	0	4.49962	8.07539	0	1.76163	3.16156	1244	1	0	0	3.39526	15.2774
2624	2018	0	1.09324	3	3.09104	22.8069	3	0	4.43523	4.84876	0	1.74607	1.90887	1714	1	1.79468	7.95982	3.39526	15.0587
2624	2019	1	1.14941	4	3.09104	22.8076	3	0	4.41343	5.07284	0	1.70918	1.96454	1475	1	1.09324	4.82493	3.39526	14.9847
2624	2020	0	0.702393	4	3.09104	23.0481	3	0	4.11361	2.88937	0	1.57684	1.10756	1597	1	1.14941	4.72823	3.39526	13.9668
2626	2012	0	0	0	3.17805	20.3317	3	0	0	0	0	0	0	1444	1			0	0
2626	2013	0	0	0	3.17805	20.323	3	0	0	0	0	0	0	1634	1	0	0	0	0
2626	2014	0	2.12337	2	3.17805	20.5468	3	0	4.38288	9.30648	0	1.70482	3.61996	1353	1	0	0	4.97984	21.826
2626	2015	0	2.39034	7	3.17805	20.9088	3	0	4.75787	11.3729	0	1.8803	4.49456	933	0	2.12337	10.1027	3.39526	16.1542
2626	2016	0	4.35827	12	3.17805	21.2317	3	0	4.60071	20.0511	0	1.82351	7.94736	1370	1	2.39034	10.9973	3.4778	16.0003
2626	2017	0	4.06911	15	3.17805	21.4579	3	0	4.42351	17.9997	0	1.73788	7.0716	570	0	4.35827	19.2788	3.4778	15.3841
2626	2018	0	4.34721	18	3.17805	21.7785	3	0	4.34143	18.8731	0	1.71288	7.44623	1462	1	4.06911	17.6657	3.4778	15.0986
2626	2019	1	2.84165	19	3.17805	21.8838	3	0	4.35918	12.3873	0	1.69528	4.81739	1376	1	4.34721	18.9503	3.4778	15.1603
2626	2020	0	1.98239	19	3.17805	21.9773	3	0	4.11396	8.15545	0	1.58394	3.13998	990	0	2.84165	11.6904	3.4778	14.3075
2629	2012	0	0	0	2.70805	20.2909	2	0	0	0	0	0	0	1102	1			0	0
2629	2013	0	0	0	2.70805	20.2222	2	0	0	0	0	0	0	241	0	0	0	0	0
2629	2014	0	0.855972	1	2.70805	19.9899	2	0	4.38288	3.75162	0	1.70482	1.45928	680	0	0	0	4.97984	21.826
2629	2015	0	0.40412	1	2.70805	19.316	2	0	4.41057	1.7824	0	1.70939	0.6908	1266	1	0.855972	3.77533	4.97984	21.964
2629	2016	0	0.40412	1	2.70805	19.5675	2	0	4.31759	1.74483	1	1.6652	0.672941	2197	1	0.40412	1.74483	4.97984	21.5009
2629	2017	0	0.966521	2	2.70805	21.8937	2	0	2.97901	2.87927	0	1.10631	1.06927	48	0	0.40412	1.20388	4.93953	14.7149
2629	2018	0	0.687082	2	2.70805	21.658	2	0	2.96179	2.03499	0	1.11002	0.762676	50	0	0.966521	2.86263	4.93953	14.6299
2629	2019	0	1.35745	3	2.70805	18.3885	2	0	2.99384	4.06398	0	1.08867	1.47781	1172	1	0.687082	2.05701	4.93953	14.7881
2629	2020	1	0.687082	3	2.70805	18.4974	2	0	2.84912	1.95758	0	1.01489	0.69731	536	0	1.35745	3.86754	4.93953	14.0733
2635	2012	0	0	1	3.09104	20.2392	3	0	0	0	0	0	0	824	0			0	0
2635	2013	0	0	1	3.09104	20.2214	3	0	0	0	0	0	0	1409	1	0	0	0	0
2635	2014	0	1.80663	8	3.09104	20.4103	3	0	3.04306	5.49768	0	1.18869	2.14752	989	0	0	0	2.65222	8.07086
2635	2015	0	2.64876	10	3.09104	21.3548	3	0	3.08046	8.1594	0	1.21894	3.22869	932	0	1.80663	5.56524	2.65222	8.17005
2635	2016	0	2.10915	11	3.09104	21.3263	3	0	2.96416	6.25187	0	1.17827	2.48516	1177	1	2.64876	7.85135	2.65222	7.86159
2635	2017	0	2.19273	12	3.09104	21.7219	3	0	2.82101	6.18571	0	1.11762	2.45065	461	0	2.10915	5.94994	2.65222	7.48192
2635	2018	1	2.4296	13	3.09104	21.9914	3	0	3.21255	7.80521	0	1.25839	3.05738	679	0	2.19273	7.04426	3.42809	11.0129
2635	2019	0	2.50789	14	3.09104	21.8663	3	0	3.26854	8.19712	0	1.25396	3.14479	1073	1	2.4296	7.94123	3.42809	11.2049
2635	2020	0	1.69681	14	3.09104	21.7898	3	0	3.11366	5.28329	0	1.18496	2.01065	1028	0	2.50789	7.80871	3.42809	10.6739
2649	2012	0	3.1245	8	3.2581	20.5185	9	0	4.26688	13.3319	0	1.62177	5.06721	2121	1			4.16906	17.7889
2649	2013	0	4.77545	13	3.2581	21.0076	9	0	4.25309	20.3104	0	1.61949	7.73377	1982	1	3.1245	13.2888	4.16906	17.7314
2649	2014	0	5.59446	18	3.2581	21.1689	9	0	4.14593	23.1942	0	1.57292	8.79965	1820	1	4.77545	19.7987	4.02223	16.6759
2649	2015	0	4.619	21	3.2581	21.2645	9	0	4.3233	19.9693	0	1.65007	7.62165	1771	1	5.59446	24.1866	3.65364	15.7958
2649	2016	0	5.57581	25	3.2581	21.3829	9	0	4.23234	23.5987	0	1.6158	9.00939	1877	1	4.619	19.5492	3.65364	15.4634
2649	2017	0	7.26653	31	3.2581	21.5344	9	0	4.07196	29.589	0	1.54577	11.2324	1673	1	5.57581	22.7045	3.65364	14.8774
2649	2018	1	7.52282	37	3.2581	21.7821	9	0	3.83996	28.8873	0	1.4427	10.8531	1555	1	7.26653	27.9032	3.67419	14.1087
2649	2019	0	10.606	47	3.2581	22.0283	9	0	3.66023	38.8204	0	1.35869	14.4103	1557	1	7.52282	27.5353	3.57876	13.0991
2649	2020	0	6.51034	51	3.2581	22.1842	9	0	3.43067	22.3348	0	1.24987	8.13706	1552	1	10.606	36.3857	3.57876	12.2775
2652	2012	0	0	0	2.94444	21.0196	3	0	0	0	0	0	0	437	0			0	0
2652	2013	0	0	0	2.94444	21.1131	3	0	0	0	0	0	0	17	0	0	0	0	0
2652	2014	0	0	0	2.94444	21.0451	3	0	0	0	0	0	0	143	0	0	0	0	0
2652	2015	0	1.80469	2	2.94444	21.0955	3	0	1.3307	2.4015	1	0.51583	0.930913	148	0	0	0	3.43622	4.57259
2652	2016	0	0.523097	2	2.94444	21.3609	3	0	1.20115	0.628318	1	0.460733	0.241008	194	0	1.80469	2.16771	3.43622	4.12742
2652	2017	0	0.523097	2	2.94444	21.6823	3	0	1.24671	0.652151	1	0.496932	0.259944	652	0	0.523097	0.652151	3.43622	4.28398
2652	2018	0	0.523097	2	2.94444	21.7314	3	0	1.19446	0.624818	1	0.463737	0.24258	284	0	0.523097	0.624818	3.43622	4.10443
2652	2019	0	0.523097	2	2.94444	21.5096	3	0	1.07354	0.561566	1	0.417829	0.218565	295	0	0.523097	0.561566	3.43622	3.68892
2652	2020	1	0.295369	2	2.94444	20.9607	3	0	1.53388	0.453062	1	0.589771	0.1742	477	0	0.523097	0.80237	3.43622	5.27077
2655	2012	0	0.918542	1	2.99573	19.8594	3	0	5.93154	5.44836	0	2.34607	2.15496	1804	1			5.53892	32.8543
2655	2013	0	1.03901	2	2.99573	20.0441	3	0	5.91778	6.14865	0	2.34654	2.43808	2112	1	0.918542	5.43573	5.53892	32.7781
2655	2014	0	1.44374	3	2.99573	20.298	3	0	5.5772	8.05201	0	2.19238	3.16522	1688	1	1.03901	5.79478	5.53892	30.8916
2655	2015	0	1.73877	4	2.99573	20.3741	3	0	5.54866	9.64786	0	2.17436	3.78072	1717	1	1.44374	8.01081	5.53892	30.7336
2655	2016	0	1.969	5	2.99573	20.3892	3	0	5.32071	10.4765	0	2.08814	4.11156	1449	1	1.73877	9.2515	5.53892	29.471
2655	2017	0	2.15721	6	2.99573	20.4837	3	0	5.08514	10.9697	0	1.96952	4.24866	1531	1	1.969	10.0127	5.53892	28.1662
2655	2018	0	2.31613	7	2.99573	20.5061	3	0	5.07966	11.7652	0	1.97915	4.58398	1983	1	2.15721	10.9579	5.53892	28.1358
2655	2019	1	1.46403	7	2.99573	20.7075	3	0	5.22594	7.65093	0	2.02932	2.97099	1502	1	2.31613	12.104	5.53892	28.946
2655	2020	0	1.46403	7	2.99573	20.8889	3	0	5.10992	7.48108	0	1.97886	2.89712	779	0	1.46403	7.48108	5.53892	28.3034
2659	2012	0	0.7388	1	3.09104	20.4494	5	1	4.16348	3.07598	0	1.58001	1.16731	560	0			4.02247	16.7475
2659	2013	0	0.844317	2	3.09104	20.3161	5	1	4.06944	3.4359	0	1.53671	1.29747	521	0	0.7388	3.0065	4.02247	16.3692
2659	2014	0	1.20908	3	3.09104	20.5403	5	1	3.90502	4.72149	0	1.44772	1.75042	734	0	0.844317	3.29707	4.02247	15.7078
2659	2015	0	0.791517	3	3.09104	20.4532	5	1	3.88104	3.07191	0	1.4206	1.12443	127	0	1.20908	4.6925	4.02247	15.6114
2659	2016	0	0.791517	3	3.09104	19.592	5	1	3.77914	2.99125	0	1.39355	1.10302	159	0	0.791517	2.99125	4.02247	15.2015
2659	2017	1	0.59028	3	3.09104	20.2456	5	1	3.57057	2.10764	0	1.28531	0.758694	21	0	0.791517	2.82617	4.02247	14.3625
2659	2018	0	0.59028	3	3.09104	19.3036	5	1	3.44297	2.03232	0	1.24581	0.735379	1055	1	0.59028	2.03232	4.02247	13.8492
2659	2019	0	0.59028	3	3.09104	20.4935	5	1	3.49691	2.06416	0	1.22236	0.721538	168	0	0.59028	2.06416	4.02247	14.0662
2659	2020	1	0	3	3.09104	19.587	5	1	3.25632	0	0	1.11177	0	1545	1	0.59028	1.92214	0	0
2684	2012	0	0	0	2.99573	19.9989	3	0	0	0	1	0	0	1280	1			0	0
2684	2013	0	0	0	2.99573	19.4787	3	0	0	0	1	0	0	2138	1	0	0	0	0
2684	2014	0	0	0	2.99573	20.0064	3	0	0	0	1	0	0	1348	1	0	0	0	0
2684	2015	0	0	1	2.99573	20.1262	3	0	0	0	0	0	0	953	0	0	0	0	0
2684	2016	0	2.14539	9	2.99573	21.4328	3	0	3.63024	7.78828	1	1.33292	2.85963	1831	1	0	0	3.44667	12.5122
2684	2017	0	4.2829	13	2.99573	22.0855	3	0	3.51977	15.0748	1	1.27107	5.44386	1716	1	2.14539	7.5513	3.44667	12.1315
2684	2018	0	4.83484	17	2.99573	20.8188	3	0	3.49131	16.8799	1	1.27026	6.14151	2085	1	4.2829	14.9529	3.44667	12.0334
2684	2019	1	3.52673	19	2.99573	21.003	3	0	3.59679	12.6849	1	1.30267	4.59417	2200	1	4.83484	17.3899	3.44667	12.397
2684	2020	0	2.78195	20	2.99573	20.8125	3	0	3.37994	9.40284	1	1.21714	3.38602	1601	1	3.52673	11.9201	3.44667	11.6495
2689	2012	0	1.14026	3	2.99573	21.1368	3	0	4.46618	5.09262	0	1.71459	1.95508	1620	1			3.64113	16.262
2689	2013	0	1.95225	5	2.99573	21.2255	3	0	4.40634	8.60227	0	1.69655	3.31208	1904	1	1.14026	5.02438	3.64113	16.0441
2689	2014	0	5.0376	15	2.99573	21.3952	3	0	4.41376	22.2348	0	1.69431	8.53529	1600	1	1.95225	8.61674	3.64113	16.0711
2689	2015	0	9.27004	28	2.99573	21.1891	3	0	3.51141	32.5509	0	1.29697	12.023	1647	1	5.0376	17.6891	3.58242	12.5794
2689	2016	0	12.0445	42	2.99573	20.9382	3	0	3.40088	40.9617	0	1.25906	15.1647	1678	1	9.27004	31.5263	3.58242	12.1834
2689	2017	1	11.6025	53	2.99573	20.8882	3	0	3.27057	37.9467	0	1.2019	13.945	1578	1	12.0445	39.3923	3.58242	11.7166
2689	2018	0	4.85975	55	2.99573	20.9342	3	0	3.25899	15.8379	0	1.20351	5.84877	1728	1	11.6025	37.8123	3.58242	11.6751
2689	2019	1	2.95857	55	2.99573	20.5122	3	0	3.31109	9.79608	0	1.21104	3.58294	1875	1	4.85975	16.0911	3.58242	11.8617
2689	2020	1	7.5463	60	2.99573	20.6347	3	0	3.24903	24.5181	0	1.1851	8.94308	2017	1	2.95857	9.61247	3.58242	11.6394
2699	2012	0	0	0	2.94444	19.1388	18	0	0	0	1	0	0	2182	1			0	0
2699	2013	0	0.843303	1	2.94444	19.2585	18	0	5.65322	4.76738	1	2.25521	1.90183	2000	1	0	0	4.87083	27.5359
2699	2014	0	0.396817	1	2.94444	19.938	18	0	1.9607	0.778037	1	2.16402	0.858721	2100	1	0.843303	1.65346	4.87083	9.55022
2699	2015	0	0.396817	1	2.94444	19.827	18	0	1.87234	0.742975	1	2.11965	0.841112	2167	1	0.396817	0.742975	4.87083	9.11984
2699	2016	0	0.964739	2	2.94444	20.2662	18	0	3.10811	2.99852	1	1.88161	1.81527	1743	1	0.396817	1.23335	4.92534	15.3085
2699	2017	0	2.64885	7	2.94444	20.6314	18	0	3.40289	9.01375	1	1.747	4.62754	1670	1	0.964739	3.2829	4.49785	15.3057
2699	2018	1	2.89301	9	2.94444	20.472	18	0	3.36994	9.74928	1	1.72106	4.97905	1583	1	2.64885	8.92647	4.49785	15.1575
2699	2019	0	4.4667	13	2.94444	21.0452	18	0	3.35108	14.9683	0	1.69342	7.56402	1130	1	2.89301	9.69473	4.49785	15.0727
2699	2020	0	1.8559	13	2.94444	20.7137	18	0	3.21416	5.96515	0	1.58126	2.93466	1265	1	4.4667	14.3567	4.49785	14.4568
2707	2012	0	0	0	3.3673		12	0	0	0	0	0	0	1	0			0	0
2707	2013	0	0	0	3.3673	21.8236	12	0	0	0	0	0	0	64	0	0	0	0	0
2707	2014	0	0	0	3.3673	22.1624	12	0	0	0	0	0	0	183	0	0	0	0	0
2707	2015	0	0	0	3.3673	22.8479	12	0	0	0	0	0	0	115	0	0	0	0	0
2707	2016	0	0	0	3.3673	23.0362	12	0	0	0	0	0	0	105	0	0	0	0	0
2707	2017	0	0	0	3.3673	23.2122	12	0	0	0	0	0	0	71	0	0	0	0	0
2707	2018	1	0	1	3.3673	23.2273	12	0	1.99734	0	0	0.766746	0	56	0	0	0	0	0
2707	2019	0	0	1	3.3673	23.263	12	0	2.10845	0	0	0.763138	0	134	0	0	0	0	0
2707	2020	0	0.391973	2	3.3673	21.1884	12	0	1.96812	0.771449	0	0.693245	0.271734	1325	1	0	0	2.91073	5.72865
2725	2012	0	0	0	3.13549		3	0	0	0	0	0	0	1	0			0	0
2725	2013	0	0	0	3.13549	20.5499	3	0	0	0	1	0	0	940	0	0	0	0	0
2725	2014	0	0	0	3.13549	20.5401	3	0	0	0	1	0	0	742	0	0	0	0	0
2725	2015	0	0	0	3.13549	20.2833	3	0	0	0	1	0	0	700	0	0	0	0	0
2725	2016	0	0.67404	1	3.13549	20.2818	3	0	2.82484	1.90406	1	1.11999	0.754918	660	0	0	0	3.53955	9.99866
2725	2017	0	0.773411	2	3.13549	20.4781	3	0	2.759	2.13384	1	1.09365	0.845844	608	0	0.67404	1.85967	3.53955	9.7656
2725	2018	0	0.53527	2	3.13549	20.69	3	0	2.67414	1.43139	1	1.05511	0.564768	756	0	0.773411	2.06821	3.53955	9.46526
2725	2019	0	0.53527	2	3.13549	20.3877	3	0	2.66211	1.42495	1	1.04265	0.558101	1534	1	0.53527	1.42495	3.53955	9.42267
2725	2020	1	0.30303	2	3.13549	20.3978	3	0	2.82427	0.855837	1	1.09395	0.3315	1615	1	0.53527	1.51174	3.53955	9.99662
2733	2012	0	0	0	3.29584		3	0	0	0	0	0	0	1	0			0	0
2733	2013	0	0	0	3.29584		3	0	0	0	0	0	0	1	0	0	0	0	0
2733	2014	0	5.64344	5	3.29584	21.404	3	0	4.29999	24.2667	1	1.68153	9.48964	439	0	0	0	3.79255	16.3079
2733	2015	0	1.06343	5	3.29584	21.6061	3	0	4.27053	4.54139	1	1.65604	1.76107	825	0	5.64344	24.1004	3.79255	16.1962
2733	2016	0	2.49136	7	3.29584	21.6399	3	0	4.1804	10.4149	1	1.62107	4.03866	1364	1	1.06343	4.44554	3.79255	15.8544
2733	2017	0	2.84323	9	3.29584	21.7002	3	0	3.99069	11.3465	1	1.53514	4.36476	1101	1	2.49136	9.94226	3.79255	15.1349
2733	2018	0	1.48462	9	3.29584	21.8072	3	0	3.93669	5.8445	1	1.51147	2.24397	774	0	2.84323	11.1929	3.79255	14.9301
2733	2019	0	2.33487	10	3.29584	21.7989	3	0	4.01589	9.3766	1	1.5292	3.5705	1594	1	1.48462	5.96208	3.79255	15.2305
2733	2020	1	2.34309	11	3.29584	21.658	3	0	3.7767	8.84915	1	1.42311	3.33447	1496	1	2.33487	8.81813	3.79255	14.3233
2738	2012	0	0	0	3.09104		13	0	0	0	0	0	0	1	0			0	0
2738	2013	0	0	0	3.09104		13	0	0	0	0	0	0	1	0	0	0	0	0
2738	2014	1	6.62599	6	3.09104	19.5467	13	0	3.85294	25.5295	0	1.53362	10.1617	664	0	0	0	3.73525	14.3917
2738	2015	0	2.37171	8	3.09104	19.6587	13	0	3.16479	7.50595	0	1.15168	2.73144	1301	1	6.62599	20.9699	3.09694	9.80115
2738	2016	0	5.20572	15	3.09104	19.6998	13	0	2.9835	15.5312	0	1.08669	5.65698	358	0	2.37171	7.07597	3.09694	9.23969
2738	2017	0	7.58883	24	3.09104	20.1084	13	0	2.81556	21.3668	0	1.01401	7.69514	801	0	5.20572	14.657	3.09694	8.71961
2738	2018	0	7.64886	31	3.09104	20.5807	13	0	2.84383	21.752	0	1.02752	7.85935	200	0	7.58883	21.5813	3.09694	8.80715
2738	2019	0	8.82454	39	3.09104	20.8759	13	0	2.97315	26.2366	0	1.06021	9.35591	1019	0	7.64886	22.7412	3.09694	9.20764
2738	2020	0	7.81242	45	3.09104	20.9668	13	0	2.8262	22.0794	0	0.999759	7.81054	1813	1	8.82454	24.9399	3.09694	8.75255
2739	2012	0	0	0	2.77259		18	0	0	0	0	0	0	1	0			0	0
2739	2013	0	0	0	2.77259		18	0	0	0	0	0	0	1	0	0	0	0	0
2739	2014	0	0	0	2.77259	22.3983	18	0	0	0	0	0	0	1911	1	0	0	0	0
2739	2015	0	16.9018	57	2.77259	22.8028	18	0	5.12682	86.6524	0	2.01278	34.0196	1693	1	0	0	4.68471	24.0177
2739	2016	0	6.15262	60	2.77259	23.14	18	0	5.14957	31.6834	0	2.03468	12.5186	1851	1	16.9018	87.0369	4.52099	23.2812
2739	2017	1	5.25772	62	2.77259	23.3057	18	0	4.94203	25.9839	0	1.93133	10.1544	297	0	6.15262	30.4065	4.52099	22.3429
2739	2018	0	16.2679	78	2.77259	23.3686	18	0	4.87394	79.2887	0	1.90994	31.0708	1633	1	5.25772	25.6258	4.52099	22.035
2739	2019	0	7.37319	82	2.77259	23.4599	18	0	4.73921	34.9432	0	1.83704	13.5449	1523	1	16.2679	77.0971	4.37464	20.7323
2739	2020	0	3.59552	82	2.77259	22.5631	18	0	4.49651	16.1673	0	1.72038	6.18565	390	0	7.37319	33.1537	4.37464	19.6706
2745	2012	0	0	0	3.17805		3	0	0	0	0	0	0	1	0			0	0
2745	2013	0	0	0	3.17805		3	0	0	0	0	0	0	1	0	0	0	0	0
2745	2014	0	0.855972	1	3.17805	22.11	3	0	4.38288	3.75162	1	1.70482	1.45928	601	0	0	0	4.97984	21.826
2745	2015	0	0.40412	1	3.17805	22.0795	3	0	4.41057	1.7824	1	1.70939	0.6908	1236	1	0.855972	3.77533	4.97984	21.964
2745	2016	0	0.971565	2	3.17805	22.4317	3	0	4.31759	4.19482	1	1.6652	1.61785	930	0	0.40412	1.74483	4.97984	21.5009
2745	2017	0	1.24578	3	3.17805	22.8236	3	0	3.08324	3.84104	1	1.04629	1.30344	1718	1	0.971565	2.99557	4.2368	13.0631
2745	2018	0	1.52338	4	3.17805	23.611	3	0	2.99774	4.56671	1	1.02314	1.55864	2098	1	1.24578	3.73453	4.2368	12.7008
2745	2019	1	1.96876	6	3.17805	23.6663	3	0	3.71593	7.31576	1	1.34186	2.64179	1865	1	1.52338	5.66079	4.06055	15.0887
2745	2020	1	2.31244	8	3.17805	23.5787	3	0	3.50039	8.09445	1	1.23589	2.85793	2150	1	1.96876	6.89141	4.06055	14.2135
2747	2012	0	0	0	2.94444		3	0	0	0	0	0	0	1	0			0	0
2747	2013	0	0	0	2.94444		3	0	0	0	0	0	0	1	0	0	0	0	0
2747	2014	0	1.82567	2	2.94444	20.0536	3	0	1.91594	3.49788	0	0.570447	1.04145	2010	1	0	0	3.52342	6.75067
2747	2015	0	0.53338	2	2.94444	19.9958	3	0	1.96376	1.04743	0	0.560047	0.298718	2177	1	1.82567	3.58517	3.52342	6.91914
2747	2016	0	0.53338	2	2.94444	20.3352	3	0	1.98977	1.0613	0	0.540793	0.288448	2116	1	0.53338	1.0613	3.52342	7.01079
2747	2017	0	3.37251	13	2.94444	20.797	3	0	3.03429	10.2332	0	1.21163	4.08624	1899	1	0.53338	1.61843	3.98657	12.0964
2747	2018	0	4.97928	17	2.94444	21.1024	3	0	2.94389	14.6585	0	1.1832	5.89151	1727	1	3.37251	9.92831	3.98657	11.736
2747	2019	1	7.13052	24	2.94444	21.075	3	0	3.04049	21.6803	0	1.22052	8.70294	1860	1	4.97928	15.1395	3.98657	12.1211
2747	2020	1	12.281	40	2.94444	21.6436	3	0	2.95499	36.2901	0	1.09589	13.4586	1510	1	7.13052	21.0706	3.94577	11.6597
2792	2012	0	0	0	3.21888		3	0	0	0	0	0	0	1	0			0	0
2792	2013	0	0	0	3.21888		3	0	0	0	0	0	0	1	0	0	0	0	0
2792	2014	0	0	0	3.21888		3	0	0	0	0	0	0	1	0	0	0	0	0
2792	2015	0	3.40914	3	3.21888	21.0074	3	0	4.32159	14.7329	1	1.65562	5.64424	1793	1	0	0	4.85244	20.9702
2792	2016	0	2.14312	5	3.21888	20.9211	3	0	4.05576	8.69198	0	1.51212	3.24066	1816	1	3.40914	13.8266	4.53358	18.3871
2792	2017	0	1.98224	6	3.21888	21.152	3	0	3.89085	7.71261	0	1.43812	2.85069	1653	1	2.14312	8.33857	4.53358	17.6395
2792	2018	0	2.84807	8	3.21888	20.9582	3	0	3.83024	10.9088	0	1.41831	4.03946	1968	1	1.98224	7.59246	4.53358	17.3647
2792	2019	0	1.53188	8	3.21888	21.2167	3	0	3.91472	5.99689	0	1.43371	2.19627	1767	1	2.84807	11.1494	4.53358	17.7477
2792	2020	1	3.05445	10	3.21888	21.135	3	0	3.69814	11.2958	0	1.32922	4.06003	1730	1	1.53188	5.66511	4.53358	16.7658
2855	2012	0	0	0	2.63906		3	0	0	0	0	0	0	1	0			0	0
2855	2013	0	0	0	2.63906		3	0	0	0	0	0	0	1	0	0	0	0	0
2855	2014	0	0	0	2.63906		3	0	0	0	0	0	0	1	0	0	0	0	0
2855	2015	0	0	0	2.63906		3	0	0	0	0	0	0	1	0	0	0	0	0
2855	2016	0	0	0	2.63906		3	0	0	0	0	0	0	1	0	0	0	0	0
2855	2017	0	2.91183	3	2.63906	21.1417	3	0	2.75079	8.00985	0	1.05144	3.06162	30	0	0	0	2.88607	7.93898
2855	2018	0	2.17027	6	2.63906	21.5131	3	0	2.71352	5.88908	0	1.03956	2.25614	389	0	2.91183	7.90131	2.88607	7.83139
2855	2019	1	0.89324	6	2.63906	21.7454	3	0	2.80427	2.50489	0	1.07566	0.96082	444	0	2.17027	6.08603	2.88607	8.09332
2855	2020	0	2.30798	8	2.63906	21.761	3	0	2.70029	6.23223	0	1.01765	2.34871	928	0	0.89324	2.41201	2.88607	7.79322
2897	2012	0	0	0	3.2581		3	0	0	0	0	0	0	1	0			0	0
2897	2013	0	0	0	3.2581		3	0	0	0	0	0	0	1	0	0	0	0	0
2897	2014	0	0	0	3.2581		3	0	0	0	0	0	0	1	0	0	0	0	0
2897	2015	0	0	0	3.2581		3	0	0	0	0	0	0	1	0	0	0	0	0
2897	2016	0	0	0	3.2581		3	0	0	0	0	0	0	1	0	0	0	0	0
2897	2017	0	0.855972	1	3.2581	20.918	3	0	4.15288	3.55475	0	1.576	1.34901	654	0	0	0	4.97984	20.6807
2897	2018	0	0.971565	2	3.2581	21.0509	3	0	4.03215	3.9175	0	1.551	1.5069	509	0	0.855972	3.45141	4.97984	20.0795
2897	2019	0	2.0836	5	3.2581	21.2073	3	0	2.43922	5.08235	0	0.894529	1.86384	1125	1	0.971565	2.36986	4.2368	10.3345
2897	2020	1	3.01255	8	3.2581	21.9075	3	0	2.30526	6.94472	0	0.825367	2.48646	942	0	2.0836	4.80325	4.2368	9.76694
2921	2012	0	0	0	3.2581		3	0	0	0	0	0	0	1	0			0	0
2921	2013	0	0	0	3.2581		3	0	0	0	0	0	0	1	0	0	0	0	0
2921	2014	0	0	0	3.2581		3	0	0	0	0	0	0	1	0	0	0	0	0
2921	2015	0	0	0	3.2581		3	0	0	0	0	0	0	1	0	0	0	0	0
2921	2016	0	0	0	3.2581		3	0	0	0	0	0	0	1	0	0	0	0	0
2921	2017	0	0.855972	1	3.2581	20.2285	3	0	4.15288	3.55475	0	1.576	1.34901	904	0	0	0	4.97984	20.6807
2921	2018	0	0.40412	1	3.2581	20.3159	3	0	4.03215	1.62948	0	1.551	0.626792	1786	1	0.855972	3.45141	4.97984	20.0795
2921	2019	1	0.599406	2	3.2581	20.4327	3	0	3.89968	2.33749	0	1.44553	0.866459	1763	1	0.40412	1.57594	4.97984	19.4198
2921	2020	0	0.40412	2	3.2581	20.6317	3	0	3.49677	1.41311	0	1.24954	0.504963	323	0	0.599406	2.09598	4.97984	17.4134
2922	2012	0	0	0	3.09104		3	0	0	0	0	0	0	1	0			0	0
2922	2013	0	0	0	3.09104		3	0	0	0	0	0	0	1	0	0	0	0	0
2922	2014	0	0	0	3.09104		3	0	0	0	0	0	0	1	0	0	0	0	0
2922	2015	0	0	0	3.09104		3	0	0	0	0	0	0	1	0	0	0	0	0
2922	2016	0	0	0	3.09104		3	0	0	0	0	0	0	1	0	0	0	0	0
2922	2017	0	0	0	3.09104	20.862	3	0	4.21208	0	0	1.63319	0	230	0	0	0	0	0
2922	2018	0	0.775625	1	3.09104	20.8079	3	0	4.09299	3.17462	0	1.59874	1.24002	1216	1	0	0	4.31136	17.6463
2922	2019	1	0	1	3.09104	20.983	3	0	4.07518	0	0	1.5565	0	1128	1	0.775625	3.16081	0	0
2922	2020	0	0.915332	3	3.09104	21.064	3	0	3.19318	2.92282	0	1.18031	1.08037	1417	1	0	0	3.84448	12.2761
2957	2012	0	0	0	2.99573		3	0	0	0	0	0	0	1	0			0	0
2957	2013	0	0	0	2.99573		3	0	0	0	0	0	0	1	0	0	0	0	0
2957	2014	0	0	0	2.99573		3	0	0	0	0	0	0	1	0	0	0	0	0
2957	2015	0	0	0	2.99573		3	0	0	0	0	0	0	1	0	0	0	0	0
2957	2016	0	0	0	2.99573		3	0	0	0	0	0	0	1	0	0	0	0	0
2957	2017	0	0	0	2.99573		3	0	0	0	0	0	0	1	0	0	0	0	0
2957	2018	0	0	0	2.99573		3	0	0	0	0	0	0	1	0	0	0	0	0
2957	2019	1	2.4851	3	2.99573	21.3502	3	0	2.60746	6.47981	0	0.981681	2.43958	1742	1	0	0	2.73887	7.1415
2957	2020	0	1.96535	6	2.99573	21.4236	3	0	2.57046	5.05184	0	0.982137	1.93024	1795	1	2.4851	6.38785	2.73887	7.04015
2960	2012	0	0	0	2.99573		3	0	0	0	0	0	0	1	0			0	0
2960	2013	0	0	0	2.99573		3	0	0	0	0	0	0	1	0	0	0	0	0
2960	2014	0	0	0	2.99573		3	0	0	0	0	0	0	1	0	0	0	0	0
2960	2015	0	0	0	2.99573		3	0	0	0	0	0	0	1	0	0	0	0	0
2960	2016	0	0	0	2.99573		3	0	0	0	0	0	0	1	0	0	0	0	0
2960	2017	0	0	0	2.99573		3	0	0	0	0	0	0	1	0	0	0	0	0
2960	2018	0	0	0	2.99573		3	0	0	0	0	0	0	1	0	0	0	0	0
2960	2019	1	7.7992	7	2.99573	21.5435	3	0	4.10437	32.0108	0	1.52603	11.9018	1079	1	0	0	4.44572	18.2469
2960	2020	0	2.00132	8	2.99573	21.6494	3	0	3.769	7.54298	0	1.35741	2.71662	598	0	7.7992	29.3952	4.44572	16.7559
300001	2012	0	0	0	2.83321	20.3137	3	0	0	0	0	0	0	1619	1			0	0
300001	2013	0	0	0	2.83321	21.0258	3	0	0	0	0	0	0	1338	1	0	0	0	0
300001	2014	0	0.806242	1	2.83321	21.3819	3	0	5.3544	4.31694	0	2.12632	1.71433	1251	1	0	0	4.55978	24.4149
300001	2015	0	1.55531	4	2.83321	21.8225	3	0	4.25922	6.62442	1	1.66537	2.59017	1211	1	0.806242	3.43396	4.41258	18.7941
300001	2016	0	4.64976	14	2.83321	22.5339	3	0	3.78562	17.6022	1	1.43124	6.65494	1018	0	1.55531	5.88782	4.24838	16.0827
300001	2017	0	5.7597	19	2.83321	22.3539	3	0	3.39236	19.5389	1	1.27029	7.31651	1909	1	4.64976	15.7736	4.1807	14.1824
300001	2018	0	7.50193	26	2.83321	22.4939	3	0	3.36805	25.2669	1	1.26103	9.46016	1733	1	5.7597	19.3989	4.1807	14.0808
300001	2019	0	11.4581	39	2.83321	22.6315	3	0	3.44854	39.5138	1	1.26945	14.5456	1898	1	7.50193	25.8707	4.1807	14.4173
300001	2020	1	2.43814	39	2.83321	22.7334	3	0	3.307	8.06294	1	1.19026	2.90203	1841	1	11.4581	37.892	4.1807	13.8256
300012	2012	0	0	0	2.89037	20.2394	13	0	0	0	0	0	0	1832	1			0	0
300012	2013	0	0.801079	1	2.89037	20.4709	13	0	5.07592	4.06621	0	1.98426	1.58955	1737	1	0	0	4.51735	22.9297
300012	2014	0	0.372759	1	2.89037	20.6464	13	0	5.00061	1.86403	0	1.93571	0.721553	1861	1	0.801079	4.00589	4.51735	22.5895
300012	2015	0	0.372759	1	2.89037	20.9762	13	0	5.0689	1.88948	0	1.97166	0.734955	1598	1	0.372759	1.88948	4.51735	22.898
300012	2016	0	0.372759	1	2.89037	21.2254	13	0	4.80692	1.79182	0	1.85224	0.69044	1695	1	0.372759	1.79182	4.51735	21.7145
300012	2017	0	1.86887	7	2.89037	21.4738	13	0	3.60906	6.74487	0	1.39277	2.6029	550	0	0.372759	1.34531	3.32283	11.9923
300012	2018	0	2.71921	9	2.89037	21.7094	13	0	3.52635	9.5889	0	1.34781	3.66497	1853	1	1.86887	6.5903	3.32283	11.7175
300012	2019	1	1.20176	9	2.89037	21.8812	13	0	3.53493	4.24815	0	1.3537	1.62683	1729	1	2.71921	9.61222	3.32283	11.746
300012	2020	0	2.01999	10	2.89037	21.9952	13	0	3.27639	6.61829	0	1.23734	2.49941	1891	1	1.20176	3.93745	3.32283	10.8869
300023	2012	0	0	0	2.99573	17.9694	3	0	0	0	0	0	0	1386	1			0	0
300023	2013	0	0.855972	1	2.99573	17.6159	3	0	4.56613	3.90848	0	1.79782	1.53889	1358	1	0	0	4.97984	22.7386
300023	2014	0	0.40412	1	2.99573	18.3236	3	0	4.38288	1.77121	0	1.70482	0.688952	1710	1	0.855972	3.75162	4.97984	21.826
300023	2015	0	0.40412	1	2.99573	19.623	3	0	4.41057	1.7824	0	1.70939	0.6908	1796	1	0.40412	1.7824	4.97984	21.964
300023	2016	0	0.40412	1	2.99573	20.3333	3	0	4.31759	1.74483	0	1.6652	0.672941	1694	1	0.40412	1.74483	4.97984	21.5009
300023	2017	0	0.40412	1	2.99573	20.3969	3	0	4.15288	1.67826	0	1.576	0.636892	1862	1	0.40412	1.67826	4.97984	20.6807
300023	2018	0	0.40412	1	2.99573	19.8516	3	0	4.03215	1.62948	0	1.551	0.626792	1589	1	0.40412	1.62948	4.97984	20.0795
300023	2019	0	0.40412	1	2.99573	18.6424	3	0	3.89968	1.57594	0	1.44553	0.584168	1658	1	0.40412	1.57594	4.97984	19.4198
300023	2020	1	0	1	2.99573	17.3012	3	0	3.49677	0	0	1.24954	0	2165	1	0.40412	1.41311	0	0
300050	2012	0	1.01355	2	2.99573	19.7259	9	0	5.99263	6.07381	0	2.38685	2.41919	2057	1			5.32339	31.9011
300050	2013	0	1.41356	3	2.99573	19.6768	9	0	5.89196	8.32865	0	2.3448	3.31452	2009	1	1.01355	5.97179	5.32339	31.3652
300050	2014	1	0.724975	3	2.99573	19.9182	9	0	5.55944	4.03046	0	2.18464	1.58381	1995	1	1.41356	7.85861	5.32339	29.5951
300050	2015	0	0.724975	3	2.99573	20.3609	9	0	5.54388	4.01917	0	2.16875	1.57229	2005	1	0.724975	4.01917	5.32339	29.5123
300050	2016	0	0.724975	3	2.99573	20.4163	9	0	5.42259	3.93124	0	2.13235	1.5459	2063	1	0.724975	3.93124	5.32339	28.8666
300050	2017	0	0.724975	3	2.99573	20.601	9	0	5.15076	3.73417	0	2.00229	1.45161	1958	1	0.724975	3.73417	5.32339	27.4195
300050	2018	0	0.724975	3	2.99573	20.7064	9	0	5.10449	3.70063	0	1.98266	1.43738	2013	1	0.724975	3.70063	5.32339	27.1732
300050	2019	0	0.724975	3	2.99573	20.9419	9	0	5.25632	3.8107	0	2.03295	1.47384	1840	1	0.724975	3.8107	5.32339	27.9815
300050	2020	0	0.724975	3	2.99573	20.3305	9	0	4.95709	3.59376	0	1.90992	1.38464	2111	1	0.724975	3.59376	5.32339	26.3885
300052	2012	0	0.971565	2	2.56495	19.0358	9	0	4.7003	4.56664	0	1.8461	1.7936	2157	1			4.97984	23.4067
300052	2013	0	1.36349	3	2.56495	19.5977	9	0	4.56613	6.22589	1	1.79782	2.45132	1806	1	0.971565	4.43629	4.97984	22.7386
300052	2014	0	2.0347	5	2.56495	20.009	9	0	3.84909	7.83175	1	1.46401	2.97883	1652	1	1.36349	5.2482	4.00586	15.4189
300052	2015	0	1.09959	5	2.56495	19.6535	9	0	3.81174	4.19135	1	1.43641	1.57946	2077	1	2.0347	7.75576	4.00586	15.2693
300052	2016	0	2.54166	7	2.56495	19.588	9	0	3.76894	9.57937	1	1.42565	3.62352	2133	1	1.09959	4.14428	4.00586	15.0978
300052	2017	0	2.89485	9	2.56495	19.5624	9	0	3.65716	10.5869	1	1.3641	3.94885	1225	1	2.54166	9.29527	4.00586	14.6501
300052	2018	1	1.4362	9	2.56495	19.6267	9	0	3.65923	5.25539	1	1.39386	2.00187	1149	1	2.89485	10.5929	4.00586	14.6584
300052	2019	0	1.4362	9	2.56495	19.9657	9	0	3.67463	5.27751	1	1.3731	1.97205	1577	1	1.4362	5.27751	4.00586	14.7201
300052	2020	1	1.22481	9	2.56495	19.4986	9	0	3.41128	4.17817	1	1.23604	1.51392	1892	1	1.4362	4.89929	4.00586	13.6651
300058	2012	0	0.855972	1	2.94444	21.5005	9	0	4.7003	4.02332	0	1.8461	1.58021	1756	1			4.97984	23.4067
300058	2013	0	0.942279	2	2.94444	21.9997	9	0	4.82103	4.54275	0	1.89104	1.78189	1308	1	0.855972	4.12667	4.7486	22.8931
300058	2014	0	2.48572	7	2.94444	22.5115	9	0	4.82132	11.9845	0	1.89327	4.70614	987	0	0.942279	4.54303	3.76929	18.173
300058	2015	0	2.15326	8	2.94444	22.8452	9	0	4.98466	10.7333	0	1.96245	4.22566	983	0	2.48572	12.3905	3.96691	19.7737
300058	2016	0	1.42876	8	2.94444	23.2344	9	0	4.85743	6.94011	0	1.9094	2.72808	399	0	2.15326	10.4593	3.96691	19.269
300058	2017	0	3.65712	11	2.94444	23.4466	9	0	4.14117	15.1447	0	1.55491	5.68649	357	0	1.42876	5.91674	3.87228	16.0358
300058	2018	0	2.53538	12	2.94444	23.8633	9	0	4.04272	10.2498	0	1.50829	3.82409	251	0	3.65712	14.7847	3.87228	15.6546
300058	2019	0	3.43728	14	2.94444	24.0592	9	0	4.08068	14.0265	0	1.52192	5.23126	329	0	2.53538	10.3461	3.87228	15.8015
300058	2020	1	1.73108	14	2.94444	24.4252	9	0	3.79264	6.56535	0	1.39277	2.41099	365	0	3.43728	13.0364	3.87228	14.6862
300061	2012	0	1.35745	3	3.21888	19.6852	3	0	3.30761	4.48991	1	1.16756	1.58491	992	0			4.93953	16.338
300061	2013	0	0.909008	3	3.21888	19.8545	3	0	3.25534	2.95913	1	1.16942	1.06301	842	0	1.35745	4.41896	4.93953	16.0799
300061	2014	0	1.57211	4	3.21888	20.2464	3	0	3.6598	5.75361	1	1.37148	2.15611	1240	1	0.909008	3.32679	4.50731	16.4959
300061	2015	0	1.03066	4	3.21888	20.3586	3	0	3.60662	3.71721	1	1.36326	1.40506	1441	1	1.57211	5.67	4.50731	16.2562
300061	2016	1	0.855348	4	3.21888	20.7242	3	0	3.50067	2.99429	1	1.33092	1.1384	1299	1	1.03066	3.60801	4.50731	15.7786
300061	2017	0	0.855348	4	3.21888	21.4101	3	0	3.40976	2.91654	1	1.301	1.11281	1513	1	0.855348	2.91654	4.50731	15.3689
300061	2018	1	0.372068	4	3.21888	21.5585	3	0	3.35914	1.24983	1	1.28884	0.479536	1408	1	0.855348	2.87323	4.50731	15.1407
300061	2019	0	0.372068	4	3.21888	20.9331	3	0	3.41278	1.26979	0	1.2816	0.476843	1800	1	0.372068	1.26979	4.50731	15.3825
300061	2020	0	0.372068	4	3.21888	21.1053	3	0	3.27096	1.21702	0	1.2093	0.449942	1981	1	0.372068	1.21702	4.50731	14.7432
300072	2012	0	0	0	3.17805	20.5108	3	0	0	0	1	0	0	1124	1			0	0
300072	2013	0	0	0	3.17805	20.9063	3	0	0	0	1	0	0	551	0	0	0	0	0
300072	2014	0	0	0	3.17805	21.8252	3	0	0	0	1	0	0	255	0	0	0	0	0
300072	2015	0	0	0	3.17805	22.4634	3	0	0	0	0	0	0	198	0	0	0	0	0
300072	2016	0	0.855972	1	3.17805	23.5872	3	0	4.31759	3.69573	1	1.6652	1.42536	212	0	0	0	4.97984	21.5009
300072	2017	0	0.40412	1	3.17805	23.8358	3	0	4.15288	1.67826	0	1.576	0.636892	208	0	0.855972	3.55475	4.97984	20.6807
300072	2018	0	1.25824	3	3.17805	23.4564	3	0	4.09299	5.14995	0	1.59874	2.0116	530	0	0.40412	1.65406	4.31136	17.6463
300072	2019	0	1.53705	4	3.17805	22.8614	3	0	4.07518	6.26376	0	1.5565	2.39242	799	0	1.25824	5.12754	4.31136	17.5696
300072	2020	1	1.07125	5	3.17805	22.6881	3	0	3.80571	4.07686	0	1.42383	1.52528	802	0	1.53705	5.84957	4.31136	16.4078
300078	2012	0	1.30421	3	2.89037	19.6275	3	0	5.9143	7.7135	1	2.35895	3.07657	1347	1			4.59471	27.1745
300078	2013	0	2.61743	6	2.89037	19.8675	3	0	5.40476	14.1466	1	2.14727	5.62033	1554	1	1.30421	7.04895	4.72309	25.5272
300078	2014	0	2.8769	8	2.89037	20.0123	3	0	4.99095	14.3585	1	1.95304	5.61871	1623	1	2.61743	13.0635	4.67432	23.3293
300078	2015	1	2.97947	10	2.89037	20.5642	3	0	4.29442	12.7951	1	1.94697	5.80094	1487	1	2.8769	12.3546	4.71362	20.2423
300078	2016	0	1.56253	10	2.89037	20.8094	3	0	4.17176	6.51852	1	1.89342	2.95854	1588	1	2.97947	12.4296	4.71362	19.6641
300078	2017	0	1.56253	10	2.89037	20.8297	3	0	3.98012	6.21907	0	1.78433	2.78808	2101	1	1.56253	6.21907	4.71362	18.7608
300078	2018	0	2.44491	11	2.89037	20.9815	3	0	3.95929	9.68012	0	1.76955	4.32639	1994	1	1.56253	6.18652	4.71362	18.6626
300078	2019	0	1.65675	11	2.89037	21.1769	3	0	3.96425	6.56778	0	1.74257	2.887	1976	1	2.44491	9.69225	4.71362	18.686
300078	2020	0	1.65675	11	2.89037	21.0984	3	0	3.76777	6.24226	0	1.62086	2.68537	2139	1	1.65675	6.24226	4.71362	17.7599
300083	2012	0	0	0	2.89037	21.431	3	0	3.45507	0	1	1.31053	0	473	0			0	0
300083	2013	0	0	0	2.89037	21.9105	3	0	3.4615	0	1	1.31941	0	172	0	0	0	0	0
300083	2014	0	0.601114	1	2.89037	22.1047	3	0	3.3153	1.99287	1	1.22321	0.735286	449	0	0	0	3.03188	10.0516
300083	2015	0	0.693019	2	2.89037	21.9949	3	0	3.21292	2.22661	1	1.16343	0.806277	1002	0	0.601114	1.93133	3.03188	9.74118
300083	2016	0	1.01942	3	2.89037	22.3596	3	0	3.22029	3.28282	1	1.1861	1.20913	1080	1	0.693019	2.23172	3.03188	9.76351
300083	2017	0	1.27184	4	2.89037	22.583	3	0	3.16144	4.02083	1	1.15219	1.4654	1913	1	1.01942	3.22284	3.03188	9.58511
300083	2018	0	1.47563	5	2.89037	22.4292	3	0	3.28632	4.84938	1	1.23672	1.82495	1850	1	1.27184	4.17966	3.03188	9.96371
300083	2019	0	1.64592	6	2.89037	22.4144	3	0	3.44959	5.67774	0	1.30067	2.1408	2070	1	1.47563	5.09031	3.03188	10.4587
300083	2020	1	0.922646	6	2.89037	21.9546	3	0	3.3258	3.06854	0	1.22255	1.12798	2075	1	1.64592	5.474	3.03188	10.0834
300111	2012	1	7.57045	22	2.77259	20.927	3	0	4.74424	35.916	1	1.81877	13.7689	1846	1			3.94894	18.7347
300111	2013	1	11.1133	36	2.77259	20.8392	3	0	4.62958	51.4496	1	1.75021	19.4505	1293	1	7.57045	35.048	4.03308	18.6715
300111	2014	1	7.09394	41	2.77259	21.2203	3	0	4.52781	32.12	1	1.71591	12.1725	828	0	11.1133	50.3187	4.03308	18.261
300111	2015	0	2.76773	41	2.77259	21.3244	3	0	4.50365	12.4649	1	1.7008	4.70735	1074	1	7.09394	31.9486	4.03308	18.1636
300111	2016	0	2.76773	41	2.77259	21.195	3	0	4.38639	12.1403	1	1.6701	4.62237	910	0	2.76773	12.1403	4.03308	17.6907
300111	2017	1	2.74207	41	2.77259	21.1485	3	0	4.17623	11.4515	1	1.55603	4.26675	806	0	2.76773	11.5587	4.03308	16.8431
300111	2018	0	2.74207	41	2.77259	20.3038	3	0	4.13455	11.3372	1	1.55629	4.26745	1494	1	2.74207	11.3372	4.03308	16.675
300111	2019	1	2.71574	41	2.77259	20.5449	3	0	4.23727	11.5073	1	1.58102	4.29364	2122	1	2.74207	11.6189	4.03308	17.0892
300111	2020	0	2.71574	41	2.77259	19.4748	3	0	4.05111	11.0018	1	1.47919	4.0171	1784	1	2.71574	11.0018	4.03308	16.3385
300116	2012	0	0.659435	1	2.77259	18.9514	3	0	0	0	0	0	0	1778	1			3.43489	0
300116	2013	0	0.29527	1	2.77259	19.4119	3	0	0	0	0	0	0	1257	1	0.659435	0	3.43489	0
300116	2014	1	0	1	2.77259	19.6765	3	0	0	0	0	0	0	1692	1	0.29527	0	0	0
300116	2015	0	0	1	2.77259	20.1809	3	0	0	0	0	0	0	854	0	0	0	0	0
300116	2016	0	0	1	2.77259	22.0634	3	0	0	0	0	0	0	1135	1	0	0	0	0
300116	2017	0	0.537559	2	2.77259	22.9912	3	0	4.79833	2.57938	0	1.86019	0.999963	837	0	0	0	4.31742	20.7164
300116	2018	0	0.622448	2	2.77259	22.1089	3	0	4.81078	2.99446	0	1.8762	1.16783	2006	1	0.537559	2.58608	4.31742	20.7702
300116	2019	0	0.622448	2	2.77259	20.1141	3	0	4.8743	3.034	0	1.88451	1.17301	1918	1	0.622448	3.034	4.31742	21.0444
300116	2020	0	0.622448	2	2.77259	18.7608	3	0	4.57018	2.8447	0	1.75038	1.08952	58	0	0.622448	2.8447	4.31742	19.7314
300118	2012	0	1.39522	4	2.48491	20.739	3	0	5.5417	7.73191	1	2.15959	3.01311	1500	1			3.58512	19.8676
300118	2013	0	3.23374	8	2.48491	21.4951	3	0	5.48518	17.7376	1	2.15429	6.96642	903	0	1.39522	7.65305	4.1234	22.6176
300118	2014	0	4.32044	12	2.48491	21.8058	3	0	3.83921	16.5871	1	1.66392	7.18885	656	0	3.23374	12.415	4.29765	16.4996
300118	2015	0	4.27751	15	2.48491	22.3833	3	0	3.77317	16.1398	0	1.63737	7.00386	633	0	4.32044	16.3018	4.29765	16.2158
300118	2016	0	2.00774	15	2.48491	22.6716	3	0	3.65773	7.34377	0	1.6049	3.22223	868	0	4.27751	15.6459	4.29765	15.7196
300118	2017	1	2.72642	16	2.48491	23.1614	3	0	3.67771	10.027	0	1.5459	4.21477	407	0	2.00774	7.3839	4.30108	15.8181
300118	2018	1	4.86249	20	2.48491	23.0008	3	0	3.79924	18.4738	0	1.59058	7.73416	647	0	2.72642	10.3583	4.02437	15.2895
300118	2019	1	4.19852	23	2.48491	23.3908	3	0	3.88272	16.3017	0	1.6068	6.74619	1869	1	4.86249	18.8797	4.02437	15.6255
300118	2020	1	4.36739	26	2.48491	23.4998	3	0	3.56812	15.5833	0	1.44068	6.29203	1445	1	4.19852	14.9808	3.913	13.962
300128	2012	0	0	4	2.83321	21.3978	3	0	0	0	0	0	0	216	0			0	0
300128	2013	0	0	6	2.83321	21.4362	3	0	0	0	0	0	0	217	0	0	0	0	0
300128	2014	0	2.22075	7	2.83321	21.699	3	0	4.38288	9.73327	0	1.70482	3.78597	498	0	0	0	4.97984	21.826
300128	2015	0	2.35677	8	2.83321	21.872	3	0	4.41057	10.3947	0	1.70939	4.02865	749	0	2.22075	9.79476	4.97984	21.964
300128	2016	0	3.90292	11	2.83321	21.8129	3	0	4.31759	16.8512	0	1.6652	6.49913	562	0	2.35677	10.1756	4.97984	21.5009
300128	2017	1	4.16058	14	2.83321	21.829	3	0	4.15288	17.2784	0	1.576	6.55706	266	0	3.90292	16.2083	4.97984	20.6807
300128	2018	0	4.4927	17	2.83321	21.6649	3	0	4.03215	18.1153	0	1.551	6.9682	478	0	4.16058	16.7761	4.97984	20.0795
300128	2019	0	3.94504	19	2.83321	21.1803	3	0	3.89968	15.3844	0	1.44553	5.70267	597	0	4.4927	17.5201	4.97984	19.4198
300128	2020	1	3.80752	21	2.83321	21.0339	3	0	3.41128	12.9885	0	1.23604	4.70626	545	0	3.94504	13.4576	4.00586	13.6651
300134	2012	0	0.78943	2	2.99573	21.1314	3	0	3.19326	2.52086	0	1.1098	0.876111	2078	1			3.64567	11.6416
300134	2013	0	1.14111	3	2.99573	21.3626	3	0	3.22686	3.68221	0	0.975908	1.11362	1140	1	0.78943	2.54738	3.64567	11.7641
300134	2014	1	0.547621	3	2.99573	21.6197	3	0	3.09015	1.69223	0	0.965714	0.528845	2027	1	1.14111	3.5262	3.64567	11.2657
300134	2015	0	0.547621	3	2.99573	21.4463	3	0	3.13923	1.71911	0	0.965714	0.528845	1519	1	0.547621	1.71911	3.64567	11.4446
300134	2016	0	0.547621	3	2.99573	21.6018	3	0	3.02634	1.65729	0	0.953791	0.522316	2132	1	0.547621	1.65729	3.64567	11.033
300134	2017	0	0.547621	3	2.99573	21.2995	3	0	2.79759	1.53202	0	0.838873	0.459385	1632	1	0.547621	1.53202	3.64567	10.1991
300134	2018	0	0.547621	3	2.99573	21.3229	3	0	2.75363	1.50795	0	0.835678	0.457635	2191	1	0.547621	1.50795	3.64567	10.0388
300134	2019	0	0.547621	3	2.99573	21.5724	3	0	3.00129	1.64357	0	0.935845	0.512489	1706	1	0.547621	1.64357	3.64567	10.9417
300134	2020	0	0.547621	3	2.99573	21.5051	3	0	2.98104	1.63248	0	0.888651	0.486644	1774	1	0.547621	1.63248	3.64567	10.8679
300157	2012	0	3.90555	10	2.48491	19.9163	2	0	5.37245	20.9824	1	2.10919	8.23753	1826	1			4.41589	23.7242
300157	2013	0	5.70854	16	2.48491	20.1842	2	0	5.31278	30.3282	1	2.08555	11.9054	2015	1	3.90555	20.7493	4.41589	23.4606
300157	2014	0	4.66286	19	2.48491	20.3993	2	0	5.10482	23.8031	1	2.00129	9.33173	1470	1	5.70854	29.1411	4.41589	22.5423
300157	2015	0	4.87226	22	2.48491	20.5487	2	0	5.10441	24.87	1	2.00314	9.75983	1474	1	4.66286	23.8012	4.41589	22.5405
300157	2016	0	5.04794	25	2.48491	21.025	2	0	4.96917	25.0841	1	1.95887	9.88824	1416	1	4.87226	24.2111	4.41589	21.9433
300157	2017	1	3.37204	26	2.48491	21.7995	2	0	3.97527	13.4047	1	1.53829	5.18718	233	0	5.04794	20.0669	4.30288	17.1051
300157	2018	0	3.41131	27	2.48491	21.121	2	0	3.99817	13.639	0	1.55685	5.31089	1326	1	3.37204	13.482	4.30288	17.2036
300157	2019	1	3.37469	28	2.48491	20.7855	2	0	4.02881	13.596	1	1.57261	5.30707	1776	1	3.41131	13.7435	4.30288	17.3355
300157	2020	1	3.37588	29	2.48491	20.3608	2	0	4.01674	13.56	1	1.51146	5.10249	1340	1	3.37469	13.5552	4.30288	17.2836
300163	2012	0	0	0	2.89037	19.1309	3	0	5.49627	0	0	2.17837	0	1945	1			0	0
300163	2013	0	0	0	2.89037	19.2166	3	0	5.38082	0	0	2.14128	0	1775	1	0	0	0	0
300163	2014	0	14.911	13	2.89037	19.9201	3	0	5.27217	78.6133	0	2.07983	31.0124	1309	1	0	0	5.19996	27.415
300163	2015	0	2.04897	13	2.89037	20.4268	3	0	5.14099	10.5338	0	2.00941	4.11724	1368	1	14.911	76.6574	5.19996	26.7329
300163	2016	0	2.04897	13	2.89037	20.4515	3	0	5.05532	10.3582	0	1.99195	4.08145	1526	1	2.04897	10.3582	5.19996	26.2874
300163	2017	0	2.04897	13	2.89037	20.3505	3	0	4.79833	9.83166	0	1.86019	3.81149	661	0	2.04897	9.83166	5.19996	24.9511
300163	2018	0	4.5666	16	2.89037	20.1905	3	0	4.81078	21.9689	0	1.8762	8.56784	623	0	2.04897	9.85717	5.19996	25.0159
300163	2019	1	2.17474	16	2.89037	19.9252	3	0	4.8743	10.6004	0	1.88451	4.09833	1222	1	4.5666	22.259	5.19996	25.3461
300163	2020	0	2.93521	17	2.89037	19.4349	3	0	2.84197	8.34179	0	1.07579	3.15767	1747	1	2.17474	6.18056	4.34686	12.3536
300191	2012	0	2.12337	2	2.89037	18.7854	2	0	4.7003	9.98047	0	1.8461	3.91995	451	0			4.97984	23.4067
300191	2013	0	0.691129	2	2.89037	18.9423	2	0	4.56613	3.15579	0	1.79782	1.24253	1817	1	2.12337	9.6956	4.97984	22.7386
300191	2014	0	0.691129	2	2.89037	18.1665	2	0	4.38288	3.02914	0	1.70482	1.17825	884	0	0.691129	3.02914	4.97984	21.826
300191	2015	0	1.36349	3	2.89037	17.6185	2	0	4.41057	6.01378	0	1.70939	2.33074	1264	1	0.691129	3.04828	4.97984	21.964
300191	2016	0	1.65191	4	2.89037	18.2024	2	0	4.31759	7.13226	0	1.6652	2.75076	826	0	1.36349	5.887	4.97984	21.5009
300191	2017	0	1.87816	5	2.89037	18.2235	2	0	4.15288	7.79975	0	1.576	2.95996	815	0	1.65191	6.86018	4.97984	20.6807
300191	2018	0	2.06371	6	2.89037	18.5083	2	0	4.03215	8.32118	0	1.551	3.20082	642	0	1.87816	7.573	4.97984	20.0795
300191	2019	1	2.08452	7	2.89037	18.9776	2	0	3.89968	8.12897	0	1.44553	3.01324	28	0	2.06371	8.04779	4.97984	19.4198
300191	2020	0	4.61916	12	2.89037	19.868	2	0	2.84912	13.1605	0	1.01489	4.68792	386	0	2.08452	5.93905	4.93953	14.0733
300217	2012	0	0.400247	1	3.04452	20.3092	3	0	5.27649	2.1119	1	2.13646	0.85511	1809	1			1.81068	9.55402
300217	2013	0	0.468165	2	3.04452	20.5339	3	0	5.19314	2.43125	1	2.10525	0.985602	196	0	0.400247	2.07854	1.81068	9.40311
300217	2014	0	0.309054	2	3.04452	20.7421	3	0	5.08046	1.57014	1	2.03929	0.630249	354	0	0.468165	2.37849	1.81068	9.19908
300217	2015	0	0.309054	2	3.04452	20.6637	3	0	5.10516	1.57777	0	2.0512	0.633931	1304	1	0.309054	1.57777	1.81068	9.2438
300217	2016	0	0.309054	2	3.04452	20.6504	3	0	5.036	1.55639	0	2.02609	0.62617	674	0	0.309054	1.55639	1.81068	9.11857
300217	2017	0	0.309054	2	3.04452	21.2715	3	0	4.84637	1.49779	1	1.94726	0.601807	1114	1	0.309054	1.49779	1.81068	8.77521
300217	2018	0	0.309054	2	3.04452	21.5295	3	0	4.8383	1.49529	1	1.94114	0.599917	543	0	0.309054	1.49529	1.81068	8.7606
300217	2019	0	0.586899	2	3.04452	21.5271	3	0	4.18838	2.45816	1	1.63675	0.960606	534	0	0.309054	1.29444	2.42128	10.1412
300217	2020	1	0.216826	2	3.04452	21.5975	3	0	4.02813	0.873402	1	1.56335	0.338974	685	0	0.586899	2.3641	2.42128	9.75322
300218	2012	0	0	0	3.29584	20.8285	3	0	0	0	1	0	0	1744	1			0	0
300218	2013	0	0	0	3.29584	20.8913	3	0	0	0	1	0	0	1802	1	0	0	0	0
300218	2014	0	0	0	3.29584	21.0101	3	0	0	0	1	0	0	1477	1	0	0	0	0
300218	2015	0	0	0	3.29584	21.0425	3	0	0	0	1	0	0	1571	1	0	0	0	0
300218	2016	0	0	0	3.29584	21.0632	3	0	0	0	1	0	0	1668	1	0	0	0	0
300218	2017	1	1.09938	2	3.29584	21.124	3	0	1.03319	1.13587	1	0.404343	0.444528	1638	1	0	0	2.70984	2.79977
300218	2018	0	0.720572	3	3.29584	21.2417	3	0	0.947435	0.682695	1	0.349611	0.25192	1770	1	1.09938	1.04159	2.70984	2.56739
300218	2019	0	0.433059	3	3.29584	21.2509	3	0	0.893043	0.38674	1	0.338325	0.146515	1839	1	0.720572	0.643501	2.70984	2.42
300218	2020	0	0.433059	3	3.29584	21.1593	3	0	1.09716	0.475133	1	0.411014	0.177993	1573	1	0.433059	0.475133	2.70984	2.97311
300230	2012	0	3.39426	8	2.94444	19.5223	3	0	5.75726	19.5417	1	2.29415	7.78694	1360	1			4.87083	28.0427
300230	2013	0	5.51825	15	2.94444	19.6913	3	0	4.3058	23.7605	1	1.66801	9.20449	1393	1	3.39426	14.615	3.95677	17.0371
300230	2014	0	6.40473	21	2.94444	19.805	3	0	3.00781	19.2643	1	1.58418	10.1462	1538	1	5.51825	16.5979	3.95677	11.9012
300230	2015	0	7.11207	27	2.94444	20.649	3	0	3.58023	25.4629	0	1.54144	10.9628	984	0	6.40473	22.9304	4.26884	15.2834
300230	2016	0	5.16803	30	2.94444	21.3258	3	0	2.9677	15.3372	0	1.24397	6.42889	1042	1	7.11207	21.1065	3.91066	11.6057
300230	2017	0	9.01462	38	2.94444	21.8503	3	0	2.84605	25.6561	0	1.18088	10.6451	728	0	5.16803	14.7085	3.91066	11.1299
300230	2018	0	8.75658	45	2.94444	21.9615	3	0	2.85331	24.9853	0	1.18245	10.3542	1206	1	9.01462	25.7215	3.91066	11.1583
300230	2019	1	11.2251	55	2.94444	21.906	3	0	3.09006	34.6861	0	1.25652	14.1045	1290	1	8.75658	27.0584	3.88388	12.0014
300230	2020	0	7.73028	60	2.94444	21.8892	3	0	3.10668	24.0155	0	1.23611	9.55551	1586	1	11.2251	34.8727	3.94147	12.2449
300232	2012	0	0.855972	1	2.83321	20.2253	3	0	4.7003	4.02332	0	1.8461	1.58021	1772	1			4.97984	23.4067
300232	2013	0	0.971565	2	2.83321	20.4862	3	0	4.56613	4.43629	0	1.79782	1.7467	1660	1	0.855972	3.90848	4.97984	22.7386
300232	2014	0	1.36349	3	2.83321	20.6963	3	0	4.38288	5.97602	0	1.70482	2.32451	1463	1	0.971565	4.25825	4.97984	21.826
300232	2015	0	1.65191	4	2.83321	20.9905	3	0	4.41057	7.28586	0	1.70939	2.82376	1672	1	1.36349	6.01378	4.97984	21.964
300232	2016	0	3.00292	7	2.83321	21.2806	3	0	3.10811	9.33342	0	1.88161	5.65034	1197	1	1.65191	5.13432	4.92534	15.3085
300232	2017	1	3.61628	10	2.83321	21.832	3	0	2.96869	10.7356	0	1.77531	6.42002	1406	1	3.00292	8.91473	4.92534	14.6218
300232	2018	0	1.69246	10	2.83321	22.2327	3	0	2.97799	5.04012	0	1.75835	2.97593	914	0	3.61628	10.7693	4.92534	14.6676
300232	2019	0	4.01188	13	2.83321	22.4468	3	0	3.35108	13.4441	0	1.69342	6.7938	1105	1	1.69246	5.67156	4.49785	15.0727
300232	2020	0	5.03893	17	2.83321	22.325	3	0	3.21416	16.1959	0	1.58126	7.96788	1671	1	4.01188	12.8948	4.49785	14.4568
300247	2012	0	0.675836	1	3.2581	19.3181	3	0	4.89684	3.30946	0	1.93078	1.30489	1773	1			3.55252	17.3961
300247	2013	0	1.24312	3	3.2581	19.3954	3	0	4.86154	6.04349	0	1.91872	2.38521	1260	1	0.675836	3.28561	4.22101	20.5206
300247	2014	0	2.08033	5	3.2581	19.4649	3	0	4.78668	9.95789	0	1.87283	3.8961	1154	1	1.24312	5.95044	4.22101	20.2047
300247	2015	0	2.58996	7	3.2581	19.8775	3	0	4.75189	12.3072	0	1.84622	4.78164	1929	1	2.08033	9.8855	4.22101	20.0578
300247	2016	0	1.37491	7	3.2581	20.2129	3	0	4.61352	6.34316	0	1.79261	2.46467	1998	1	2.58996	11.9488	4.22101	19.4737
300247	2017	0	2.20833	8	3.2581	20.9205	3	0	4.43987	9.80471	0	1.69224	3.73703	1224	1	1.37491	6.1044	4.22101	18.7407
300247	2018	0	3.0868	10	3.2581	20.7847	3	0	4.37085	13.4919	0	1.67429	5.1682	1399	1	2.20833	9.6523	4.22101	18.4494
300247	2019	1	2.44033	11	3.2581	20.4088	3	0	4.3371	10.584	0	1.62538	3.96645	280	0	3.0868	13.3878	4.22101	18.307
300247	2020	0	2.53466	12	3.2581	20.0579	3	0	3.98712	10.106	0	1.45954	3.69945	1064	1	2.44033	9.72989	4.22101	16.8297
300254	2012	0	0	0	2.77259	19.7058	3	0	0	0	0	0	0	433	0			0	0
300254	2013	0	0	0	2.77259	20.0568	3	0	0	0	0	0	0	355	0	0	0	0	0
300254	2014	0	0	0	2.77259	20.2981	3	0	0	0	0	0	0	793	0	0	0	0	0
300254	2015	0	0	0	2.77259	20.3434	3	0	0	0	0	0	0	490	0	0	0	0	0
300254	2016	0	0.855972	1	2.77259	20.4303	3	0	4.31759	3.69573	0	1.6652	1.42536	977	0	0	0	4.97984	21.5009
300254	2017	1	0	1	2.77259	20.6602	3	0	4.15288	0	0	1.576	0	958	0	0.855972	3.55475	0	0
300254	2018	0	0	1	2.77259	20.8512	3	0	4.03215	0	0	1.551	0	285	0	0	0	0	0
300254	2019	0	0	1	2.77259	20.8471	3	0	3.89968	0	0	1.44553	0	1062	1	0	0	0	0
300254	2020	0	0	1	2.77259	20.5585	3	0	3.49677	0	0	1.24954	0	1686	1	0	0	0	0
300269	2012	0	0.40412	1	2.89037	20.0962	3	0	4.7003	1.89949	0	1.8461	0.746046	775	0			4.97984	23.4067
300269	2013	0	0.40412	1	2.89037	20.1882	3	0	4.56613	1.84527	0	1.79782	0.726536	1604	1	0.40412	1.84527	4.97984	22.7386
300269	2014	0	0.40412	1	2.89037	20.6929	3	0	4.38288	1.77121	0	1.70482	0.688952	863	0	0.40412	1.77121	4.97984	21.826
300269	2015	0	1.35531	3	2.89037	21.1437	3	0	3.14145	4.25765	0	1.91452	2.59477	1467	1	0.40412	1.26953	4.92534	15.4727
300269	2016	0	0.907291	3	2.89037	21.7541	3	0	3.10811	2.81996	0	1.88161	1.70717	1110	1	1.35531	4.21247	4.92534	15.3085
300269	2017	0	1.64302	4	2.89037	22.0976	3	0	2.96869	4.87762	0	1.77531	2.91688	1249	1	0.907291	2.69346	4.92534	14.6218
300269	2018	0	1.86884	5	2.89037	22.1228	3	0	2.97799	5.56539	0	1.75835	3.28607	1253	1	1.64302	4.89291	4.92534	14.6676
300269	2019	1	1.8971	6	2.89037	21.8264	3	0	2.90128	5.50403	0	1.70639	3.2372	1288	1	1.86884	5.42203	4.92534	14.2898
300269	2020	0	1.24204	6	2.89037	20.8499	3	0	2.76392	3.4329	0	1.57283	1.95352	1920	1	1.8971	5.24344	4.92534	13.6132
300279	2012	0	0.667676	1	3.13549	19.5138	3	0	1.59099	1.06227	0	0.494829	0.330386	1587	1			3.49376	5.55853
300279	2013	0	0.766419	2	3.13549	20.0156	3	0	1.56017	1.19575	0	0.504699	0.386811	706	0	0.667676	1.04169	3.49376	5.45086
300279	2014	0	1.11234	3	3.13549	20.3402	3	0	1.00566	1.11864	0	0.338091	0.376072	777	0	0.766419	0.770755	3.49376	3.51352
300279	2015	0	1.37587	4	3.13549	20.4843	3	0	1.05576	1.45258	0	0.386686	0.53203	502	0	1.11234	1.17436	3.49376	3.68856
300279	2016	0	0.88679	4	3.13549	21.0053	3	0	2.67042	2.3681	0	1.05485	0.935431	846	0	1.37587	3.67415	3.56831	9.5289
300279	2017	1	0.727787	4	3.13549	21.0806	3	0	2.53346	1.84382	0	0.989183	0.719915	1203	1	0.88679	2.24665	3.56831	9.0402
300279	2018	0	1.42949	5	3.13549	20.9638	3	0	2.46052	3.51729	0	0.964754	1.37911	1025	0	0.727787	1.79073	3.56831	8.77989
300279	2019	0	0.88679	5	3.13549	21.1008	3	0	2.61472	2.31871	0	1.0055	0.89167	650	0	1.42949	3.73772	3.56831	9.33013
300279	2020	0	0.88679	5	3.13549	21.2432	3	0	2.6142	2.31825	0	0.999667	0.886494	442	0	0.88679	2.31825	3.56831	9.3283
300296	2012	0	0	0	3.2581	20.1593	3	0	0	0	0	0	0	1389	1			0	0
300296	2013	0	0	0	3.2581	20.4724	3	0	0	0	0	0	0	1570	1	0	0	0	0
300296	2014	0	5.6408	5	3.2581	20.8887	3	0	3.67762	20.7447	0	1.34214	7.57075	1844	1	0	0	3.78253	13.9107
300296	2015	0	4.21647	11	3.2581	21.4277	3	0	4.07832	17.1961	1	1.49714	6.31265	1885	1	5.6408	23.005	3.97101	16.1951
300296	2016	0	4.02825	14	3.2581	22.1998	3	0	4.05107	16.3187	1	1.50688	6.0701	1459	1	4.21647	17.0812	3.73098	15.1144
300296	2017	0	4.33289	17	3.2581	22.5906	3	0	3.82763	16.5847	1	1.40161	6.07302	1198	1	4.02825	15.4187	3.73763	14.3063
300296	2018	1	7.58515	25	3.2581	22.7646	3	0	3.84829	29.1898	1	1.41375	10.7235	1412	1	4.33289	16.6742	3.71259	14.2871
300296	2019	0	4.09664	27	3.2581	22.9258	3	0	3.96666	16.25	1	1.45086	5.94365	1158	1	7.58515	30.0877	3.71259	14.7266
300296	2020	0	7.35286	33	3.2581	22.6154	3	0	3.76724	27.7	1	1.35421	9.95732	1609	1	4.09664	15.433	3.71259	13.9862
300299	2012	0	0	0	2.99573	18.6482	9	0	0	0	0	0	0	690	0			0	0
300299	2013	0	0	0	2.99573	19.0225	9	0	0	0	0	0	0	381	0	0	0	0	0
300299	2014	0	0	0	2.99573	19.2221	9	0	0	0	0	0	0	546	0	0	0	0	0
300299	2015	0	0	0	2.99573	19.7515	9	0	0	0	0	0	0	1934	1	0	0	0	0
300299	2016	0	0	0	2.99573	19.9306	9	0	0	0	0	0	0	2011	1	0	0	0	0
300299	2017	0	0.400247	1	2.99573	20.089	9	0	4.84637	1.93974	0	1.94726	0.779384	1828	1	0	0	1.81068	8.77521
300299	2018	0	0.468165	2	2.99573	20.1349	9	0	4.8383	2.26512	0	1.94114	0.908774	1446	1	0.400247	1.93651	1.81068	8.7606
300299	2019	0	0.721742	3	2.99573	19.9633	9	0	4.92718	3.55615	0	1.97283	1.42387	871	0	0.468165	2.30673	1.81068	8.92153
300299	2020	1	0.309054	3	2.99573	20.0014	9	0	4.73046	1.46196	0	1.90415	0.588484	1590	1	0.721742	3.41417	1.81068	8.56533
300309	2012	0	0	0	2.70805	19.1912	3	0	0	0	0	0	0	1355	1			0	0
300309	2013	0	0	0	2.70805	19.2767	3	0	0	0	0	0	0	132	0	0	0	0	0
300309	2014	0	0.731159	1	2.70805	19.3527	3	0	1.58297	1.15741	0	0.538717	0.393888	1354	1	0	0	3.96385	6.27468
300309	2015	0	0.988458	3	2.70805	19.485	3	0	3.24869	3.21119	0	1.27717	1.26243	2007	1	0.731159	2.37531	2.88727	9.37983
300309	2016	0	2.185	6	2.70805	19.2899	3	0	2.9629	6.47394	0	1.13202	2.47346	1835	1	0.988458	2.9287	2.9344	8.69434
300309	2017	1	3.82582	11	2.70805	20.4307	3	0	3.03533	11.6126	0	1.15046	4.40146	362	0	2.185	6.63219	2.9344	8.90686
300309	2018	0	4.35918	15	2.70805	20.5753	3	0	3.1287	13.6386	0	1.18733	5.17579	234	0	3.82582	11.9698	2.9344	9.18085
300309	2019	0	1.63084	15	2.70805	20.8903	3	0	3.19091	5.20386	0	1.24673	2.03322	927	0	4.35918	13.9098	2.9344	9.3634
300309	2020	0	1.63084	15	2.70805	19.0724	3	0	3.30354	5.38755	0	1.28563	2.09665	565	0	1.63084	5.38755	2.9344	9.69392
300339	2012	0	4.34319	4	2.70805	19.7545	9	0	4.87287	21.1638	1	1.93915	8.42209	2105	1			3.4778	16.9469
300339	2013	0	3.07075	8	2.70805	19.9826	9	0	4.83621	14.8508	1	1.9311	5.92992	2152	1	4.34319	21.0046	3.4778	16.8194
300339	2014	0	2.90283	10	2.70805	20.413	9	0	4.70511	13.6581	1	1.86445	5.41219	1916	1	3.07075	14.4482	3.4778	16.3634
300339	2015	0	1.49913	10	2.70805	20.8442	9	0	4.69347	7.03612	1	1.85903	2.78693	1346	1	2.90283	13.6243	3.4778	16.3229
300339	2016	1	1.41828	10	2.70805	20.9971	9	0	4.60071	6.5251	1	1.82351	2.58625	1991	1	1.49913	6.89706	3.4778	16.0003
300339	2017	0	1.41828	10	2.70805	21.2007	9	0	4.42351	6.27378	1	1.73788	2.4648	1504	1	1.41828	6.27378	3.4778	15.3841
300339	2018	0	2.2651	11	2.70805	21.4351	9	0	4.34143	9.83378	1	1.71288	3.87984	1321	1	1.41828	6.15737	3.4778	15.0986
300339	2019	0	3.16419	13	2.70805	21.4752	9	0	4.35918	13.7933	1	1.69528	5.36419	1310	1	2.2651	9.87399	3.4778	15.1603
300339	2020	0	1.64352	13	2.70805	21.6317	9	0	4.11396	6.76138	1	1.58394	2.60324	1221	1	3.16419	13.0174	3.4778	14.3075
300347	2012	0	0	1	2.83321	19.3541	13	0	0	0	0	0	0	1990	1			0	0
300347	2013	0	0	1	2.83321	19.6342	13	0	0	0	0	0	0	1972	1	0	0	0	0
300347	2014	0	1.42899	4	2.83321	20.2526	13	0	4.29278	6.13435	0	1.68573	2.40889	843	0	0	0	3.74881	16.0928
300347	2015	0	1.64318	5	2.83321	20.6793	13	0	4.22583	6.94377	0	1.64602	2.70469	1094	1	1.42899	6.03867	3.74881	15.8418
300347	2016	1	2.33161	7	2.83321	20.8841	13	0	3.83724	8.94693	0	1.45534	3.39328	1512	1	1.64318	6.30526	3.71237	14.2453
300347	2017	0	1.98322	8	2.83321	21.2462	13	0	3.87426	7.68352	0	1.46959	2.91452	867	0	2.33161	9.03324	3.73158	14.4571
300347	2018	0	1.27647	8	2.83321	21.5565	13	0	3.70329	4.72714	0	1.39541	1.7812	474	0	1.98322	7.34445	3.69139	13.6703
300347	2019	0	2.85964	10	2.83321	21.7541	13	0	3.79118	10.8414	0	1.4184	4.0561	338	0	1.27647	4.83933	3.69139	13.9947
300347	2020	1	1.3745	10	2.83321	21.884	13	0	3.59242	4.93778	0	1.32066	1.81526	1014	0	2.85964	10.273	3.69139	13.261
300348	2012	0	0	0	2.94444	18.9231	9	0	0	0	0	0	0	1535	1			0	0
300348	2013	0	0	0	2.94444	18.9954	9	0	0	0	0	0	0	1987	1	0	0	0	0
300348	2014	0	0	0	2.94444	19.3339	9	0	0	0	0	0	0	1481	1	0	0	0	0
300348	2015	0	0	0	2.94444	19.8937	9	0	0	0	0	0	0	964	0	0	0	0	0
300348	2016	0	1.66799	2	2.94444	20.2937	9	0	1.87192	3.12235	0	0.709592	1.18359	1205	1	0	0	2.91073	5.44866
300348	2017	0	1.76336	5	2.94444	20.595	9	0	1.64551	2.90163	0	0.603127	1.06353	913	0	1.66799	2.7447	2.91073	4.78964
300348	2018	0	1.69027	6	2.94444	20.8071	9	0	1.38227	2.33642	0	0.524888	0.887204	1043	1	1.76336	2.43744	3.20224	4.42637
300348	2019	1	4.12022	12	2.94444	20.9942	9	0	1.64804	6.79032	0	0.533285	2.19726	1243	1	1.69027	2.78565	2.7416	4.51827
300348	2020	0	5.55846	18	2.94444	21.1621	9	0	1.70898	9.49932	0	0.569024	3.1629	1431	1	4.12022	7.04139	2.78424	4.75822
300349	2012	0	0	0	2.83321	19.6909	3	0	0	0	0	0	0	2125	1			0	0
300349	2013	0	0	0	2.83321	20.0225	3	0	0	0	0	0	0	2097	1	0	0	0	0
300349	2014	0	0	0	2.83321	20.1937	3	0	0	0	0	0	0	2079	1	0	0	0	0
300349	2015	0	0	0	2.83321	20.2002	3	0	0	0	0	0	0	2096	1	0	0	0	0
300349	2016	0	4.33875	4	2.83321	20.5657	3	0	4.90946	21.3009	0	1.92002	8.33049	2029	1	0	0	3.46218	16.9974
300349	2017	1	2.02382	6	2.83321	21.2465	3	0	4.72686	9.56631	0	1.80849	3.66005	1978	1	4.33875	20.5086	3.46218	16.3652
300349	2018	0	1.0047	6	2.83321	21.4362	3	0	4.70955	4.73169	0	1.79758	1.80603	2059	1	2.02382	9.53128	3.46218	16.3053
300349	2019	0	1.0047	6	2.83321	21.4024	3	0	4.77452	4.79697	0	1.80522	1.81371	2051	1	1.0047	4.79697	3.46218	16.5302
300349	2020	0	1.0047	6	2.83321	21.383	3	0	4.47748	4.49852	0	1.66955	1.6774	1959	1	1.0047	4.49852	3.46218	15.5018
300355	2012	0	0	0	2.99573	20.2581	5	0	0	0	0	0	0	1986	1			0	0
300355	2013	0	0	0	2.99573	20.4317	5	0	0	0	0	0	0	446	0	0	0	0	0
300355	2014	0	0	0	2.99573	21.2095	5	0	0	0	1	0	0	1090	1	0	0	0	0
300355	2015	0	0	0	2.99573	21.2933	5	0	0	0	0	0	0	1369	1	0	0	0	0
300355	2016	0	0.400247	1	2.99573	21.7743	5	0	5.036	2.01564	1	2.02609	0.810936	1333	1	0	0	1.81068	9.11857
300355	2017	0	0.929225	3	2.99573	22.4423	5	0	4.84637	4.50336	1	1.94726	1.80944	968	0	0.400247	1.93974	2.62278	12.711
300355	2018	1	0.421704	3	2.99573	22.0637	5	0	4.8383	2.04033	1	1.94114	0.818587	1644	1	0.929225	4.49587	2.62278	12.6898
300355	2019	0	0.421704	3	2.99573	21.7712	5	0	4.92718	2.07781	1	1.97283	0.831948	1837	1	0.421704	2.07781	2.62278	12.9229
300355	2020	0	0.421704	3	2.99573	21.6561	5	0	4.73046	1.99485	1	1.90415	0.802986	1719	1	0.421704	1.99485	2.62278	12.407
300357	2012	0	0	0	2.94444		3	0	0	0	0	0	0	1	0			0	0
300357	2013	0	1.74612	2	2.94444	19.0814	3	0	1.91079	3.33647	0	0.699858	1.22204	1165	1	0	0	3.20224	6.11881
300357	2014	0	1.50003	4	2.94444	19.2941	3	0	1.67857	2.51791	0	0.6395	0.959272	1944	1	1.74612	2.93098	3.20224	5.37519
300357	2015	0	1.51806	5	2.94444	19.4032	3	0	1.59353	2.41908	0	0.605906	0.919802	1060	1	1.50003	2.39036	3.20224	5.10288
300357	2016	0	0.955943	5	2.94444	19.5588	3	0	1.38212	1.32123	0	0.520024	0.497113	231	0	1.51806	2.09814	3.20224	4.42588
300357	2017	0	0.955943	5	2.94444	19.7703	3	0	1.22058	1.16681	0	0.445559	0.425929	1037	0	0.955943	1.16681	3.20224	3.9086
300357	2018	1	0.824569	5	2.94444	20.0316	3	0	1.38227	1.13978	0	0.524888	0.432806	883	0	0.955943	1.32137	3.20224	4.42637
300357	2019	0	0.824569	5	2.94444	20.276	3	0	1.5436	1.27281	0	0.553333	0.456261	922	0	0.824569	1.27281	3.20224	4.943
300357	2020	0	0.824569	5	2.94444	20.271	3	0	1.54094	1.27061	0	0.547222	0.451222	1870	1	0.824569	1.27061	3.20224	4.93446
300418	2012	0	0	0	2.56495		9	0	0	0	0	0	0	1	0			0	0
300418	2013	0	0	0	2.56495		9	0	0	0	0	0	0	1	0	0	0	0	0
300418	2014	0	4.43498	4	2.56495	21.3829	9	0	3.94045	17.4758	0	1.53078	6.78897	410	0	0	0	3.81653	15.0389
300418	2015	0	0.92688	4	2.56495	21.305	9	0	3.87767	3.59414	0	1.49722	1.38774	1057	1	4.43498	17.1974	3.81653	14.7993
300418	2016	0	0.92688	4	2.56495	21.609	9	0	3.73305	3.46009	0	1.43848	1.33329	812	0	0.92688	3.46009	3.81653	14.2473
300418	2017	0	1.65764	5	2.56495	21.9577	9	0	3.56969	5.91727	0	1.35155	2.24039	1419	1	0.92688	3.30867	3.81653	13.6238
300418	2018	1	1.5069	6	2.56495	21.9978	9	0	3.60083	5.42608	0	1.37291	2.06883	724	0	1.65764	5.9689	3.81653	13.7427
300418	2019	0	2.33831	8	2.56495	22.0283	9	0	3.87265	9.05547	0	1.48121	3.46353	510	0	1.5069	5.83568	3.48222	13.4854
300418	2020	1	1.00836	8	2.56495	21.7311	9	0	3.64228	3.67275	0	1.37184	1.38331	980	0	2.33831	8.5168	3.48222	12.6832
300422	2012	0	0	0	3.09104		14	0	0	0	0	0	0	1	0			0	0
300422	2013	0	0	0	3.09104		14	0	0	0	0	0	0	1	0	0	0	0	0
300422	2014	0	0	0	3.09104		14	0	0	0	0	0	0	1	0	0	0	0	0
300422	2015	0	0	0	3.09104	20.0394	14	0	0	0	1	0	0	1711	1	0	0	0	0
300422	2016	0	0	1	3.09104	20.5357	14	0	0	0	1	0	0	1645	1	0	0	0	0
300422	2017	0	0.276877	1	3.09104	21.1075	14	0	3.40059	0.941543	1	1.21945	0.337637	1083	1	0	0	3.19004	10.848
300422	2018	0	0.276877	1	3.09104	21.7254	14	0	3.26707	0.904576	1	1.15791	0.320597	906	0	0.276877	0.904576	3.19004	10.4221
300422	2019	0	0.734903	2	3.09104	21.9	14	0	2.94439	2.16384	1	0.982269	0.721872	1245	1	0.276877	0.815233	3.29128	9.6908
300422	2020	1	0.284523	2	3.09104	22.0068	14	0	2.80165	0.797134	1	0.929111	0.264353	1561	1	0.734903	2.05894	3.29128	9.22101
300439	2012	0	0	0	2.89037		3	0	0	0	0	0	0	1	0			0	0
300439	2013	0	0	0	2.89037		3	0	0	0	0	0	0	1	0	0	0	0	0
300439	2014	0	0	1	2.89037		3	0	0	0	0	0	0	1	0	0	0	0	0
300439	2015	0	0.40412	1	2.89037	20.3422	3	0	4.41057	1.7824	1	1.70939	0.6908	1924	1	0	0	4.97984	21.964
300439	2016	0	0.893753	2	2.89037	20.7807	3	0	4.52435	4.04365	1	1.76556	1.57798	1741	1	0.40412	1.82838	4.38002	19.8167
300439	2017	0	1.26957	3	2.89037	21.6727	3	0	4.34716	5.51904	1	1.66748	2.11698	1077	1	0.893753	3.88529	4.38002	19.0407
300439	2018	0	1.54948	4	2.89037	21.8659	3	0	4.24017	6.57005	1	1.62036	2.51071	1294	1	1.26957	5.38321	4.38002	18.572
300439	2019	0	1.16002	5	2.89037	21.8654	3	0	4.25022	4.93036	1	1.61687	1.87561	1218	1	1.54948	6.58562	4.38002	18.6161
300439	2020	1	1.79827	6	2.89037	21.5571	3	0	3.94311	7.09076	1	1.47036	2.6441	1621	1	1.16002	4.5741	4.38002	17.2709
300457	2012	0	0	0	2.70805		3	0	0	0	0	0	0	1	0			0	0
300457	2013	0	0	0	2.70805		3	0	0	0	0	0	0	1	0	0	0	0	0
300457	2014	0	0	0	2.70805		3	0	0	0	0	0	0	1	0	0	0	0	0
300457	2015	0	0	0	2.70805	19.7159	3	0	0	0	1	0	0	1984	1	0	0	0	0
300457	2016	0	0.688253	1	2.70805	20.5613	3	0	4.44853	3.06171	1	1.77925	1.22457	1681	1	0	0	3.64287	16.2054
300457	2017	1	0	1	2.70805	21.1847	3	0	4.27128	0	1	1.69038	0	1933	1	0.688253	2.93972	0	0
300457	2018	0	0	1	2.70805	21.4591	3	0	4.15383	0	1	1.64648	0	1896	1	0	0	0	0
300457	2019	0	0	1	2.70805	21.2359	3	0	4.25068	0	1	1.66748	0	2109	1	0	0	0	0
300457	2020	0	0	1	2.70805	21.5923	3	0	4.11465	0	1	1.59813	0	1992	1	0	0	0	0
300459	2012	0	0	0	2.63906		3	0	0	0	0	0	0	1	0			0	0
300459	2013	0	0	0	2.63906		3	0	0	0	0	0	0	1	0	0	0	0	0
300459	2014	0	0	0	2.63906		3	0	0	0	0	0	0	1	0	0	0	0	0
300459	2015	0	0	0	2.63906	20.0429	3	0	0	0	0	0	0	707	0	0	0	0	0
300459	2016	0	0	0	2.63906	20.6118	3	0	0	0	0	0	0	956	0	0	0	0	0
300459	2017	0	0.801079	1	2.63906	21.0571	3	0	4.61733	3.69884	0	1.73606	1.39072	1113	1	0	0	4.51735	20.8581
300459	2018	1	0	1	2.63906	21.7258	3	0	3.92837	0	0	1.46764	0	686	0	0.801079	3.14694	0	0
300459	2019	1	0	2	2.63906	21.3279	3	0	4.00143	0	0	1.48875	0	662	0	0	0	0	0
300459	2020	0	0.516254	3	2.63906	21.3151	3	0	3.49499	1.8043	0	1.25281	0.646768	1336	1	0	0	3.46936	12.1253
300466	2012	0	0	0	3.21888		3	0	0	0	0	0	0	1	0			0	0
300466	2013	0	0	0	3.21888		3	0	0	0	0	0	0	1	0	0	0	0	0
300466	2014	0	0	0	3.21888		3	0	0	0	0	0	0	1	0	0	0	0	0
300466	2015	0	0	0	3.21888	19.2676	3	0	0	0	0	0	0	1639	1	0	0	0	0
300466	2016	0	0	0	3.21888	19.6189	3	0	0	0	0	0	0	1567	1	0	0	0	0
300466	2017	0	0	0	3.21888	19.9397	3	0	0	0	0	0	0	2082	1	0	0	0	0
300466	2018	0	0.688636	1	3.21888	19.8789	3	0	2.75363	1.89625	0	0.835678	0.575478	2155	1	0	0	3.64567	10.0388
300466	2019	0	1.25847	3	3.21888	20.0311	3	0	3.45048	4.34233	0	1.19069	1.49844	2166	1	0.688636	2.37613	4.31276	14.8811
300466	2020	1	0.621947	3	3.21888	20.1164	3	0	3.23891	2.01443	0	1.06909	0.66492	2124	1	1.25847	4.07607	4.31276	13.9686
300467	2012	0	0	0	2.56495		9	0	0	0	0	0	0	1	0			0	0
300467	2013	0	0	0	2.56495		9	0	0	0	0	0	0	1	0	0	0	0	0
300467	2014	0	0	0	2.56495		9	0	0	0	0	0	0	1	0	0	0	0	0
300467	2015	0	0	0	2.56495	18.9622	9	0	0	0	0	0	0	2164	1	0	0	0	0
300467	2016	0	0	0	2.56495	18.8781	9	0	0	0	0	0	0	2195	1	0	0	0	0
300467	2017	0	0	0	2.56495	19.4438	9	0	0	0	0	0	0	2169	1	0	0	0	0
300467	2018	0	0.400247	1	2.56495	20.4099	9	0	4.8383	1.93651	0	1.94114	0.776936	1091	1	0	0	1.81068	8.7606
300467	2019	0	2.23866	18	2.56495	19.9969	9	0	4.92718	11.0303	0	1.97283	4.41648	1384	1	0.400247	1.97209	1.81068	8.92153
300467	2020	1	1.73511	19	2.56495	19.9394	9	0	4.73046	8.20789	0	1.90415	3.30391	1641	1	2.23866	10.5899	1.81068	8.56533
300518	2012	0	0	0	2.70805		9	0	0	0	0	0	0	1	0			0	0
300518	2013	0	0	0	2.70805		9	0	0	0	0	0	0	1	0	0	0	0	0
300518	2014	0	0	0	2.70805		9	0	0	0	0	0	0	1	0	0	0	0	0
300518	2015	0	0	0	2.70805		9	0	0	0	0	0	0	1	0	0	0	0	0
300518	2016	0	0	0	2.70805	19.1494	9	0	0	0	0	0	0	2038	1	0	0	0	0
300518	2017	0	0.855972	1	2.70805	19.3097	9	0	4.15288	3.55475	0	1.576	1.34901	1759	1	0	0	4.97984	20.6807
300518	2018	0	0.40412	1	2.70805	19.8334	9	0	4.03215	1.62948	0	1.551	0.626792	60	0	0.855972	3.45141	4.97984	20.0795
300518	2019	0	0.40412	1	2.70805	19.1888	9	0	3.89968	1.57594	0	1.44553	0.584168	221	0	0.40412	1.57594	4.97984	19.4198
300518	2020	1	0	1	2.70805	19.1317	9	0	3.49677	0	0	1.24954	0	1921	1	0.40412	1.41311	0	0
300562	2012	0	0	0	2.94444		3	0	0	0	0	0	0	1	0			0	0
300562	2013	0	0	0	2.94444		3	0	0	0	0	0	0	1	0	0	0	0	0
300562	2014	0	0	0	2.94444		3	0	0	0	0	0	0	1	0	0	0	0	0
300562	2015	0	0	0	2.94444		3	0	0	0	0	0	0	1	0	0	0	0	0
300562	2016	0	0.855972	1	2.94444	20.4627	3	0	4.31759	3.69573	0	1.6652	1.42536	1480	1	0	0	4.97984	21.5009
300562	2017	0	1.09324	3	2.94444	20.5801	3	0	4.49962	4.91916	0	1.76163	1.92588	1724	1	0.855972	3.85155	3.39526	15.2774
300562	2018	0	2.31549	6	2.94444	20.4685	3	0	4.43523	10.2697	0	1.74607	4.04302	1457	1	1.09324	4.84876	3.39526	15.0587
300562	2019	1	2.45544	8	2.94444	20.5996	3	0	4.41343	10.8369	0	1.70918	4.19678	1439	1	2.31549	10.2193	3.39526	14.9847
300562	2020	0	2.02907	9	2.94444	21.0135	3	0	4.11361	8.34679	0	1.57684	3.19951	1137	1	2.45544	10.1007	3.39526	13.9668
300627	2012	0	0	0	2.89037		3	0	0	0	0	0	0	1	0			0	0
300627	2013	0	0	0	2.89037		3	0	0	0	0	0	0	1	0	0	0	0	0
300627	2014	0	0	0	2.89037		3	0	0	0	0	0	0	1	0	0	0	0	0
300627	2015	0	0	0	2.89037		3	0	0	0	0	0	0	1	0	0	0	0	0
300627	2016	0	0	0	2.89037		3	0	0	0	0	0	0	1	0	0	0	0	0
300627	2017	0	4.61352	4	2.89037	20.3349	3	0	3.41723	15.7654	1	1.23381	5.6922	2189	1	0	0	4.57149	15.6218
300627	2018	0	1.67128	5	2.89037	20.6741	3	0	3.70485	6.19185	1	1.39099	2.32474	2173	1	4.61352	17.0924	3.88129	14.3796
300627	2019	1	1.52002	6	2.89037	20.8591	3	0	3.71596	5.64832	1	1.36401	2.07332	2153	1	1.67128	6.21042	3.88129	14.4227
300627	2020	1	1.70141	7	2.89037	21.0665	3	0	3.1889	5.42561	1	1.09906	1.86994	2176	1	1.52002	4.84718	3.80378	12.1299
300743	2012	0	0	0	2.94444		3	0	0	0	0	0	0	1	0			0	0
300743	2013	0	0	0	2.94444		3	0	0	0	0	0	0	1	0	0	0	0	0
300743	2014	0	0	0	2.94444		3	0	0	0	0	0	0	1	0	0	0	0	0
300743	2015	0	0	0	2.94444		3	0	0	0	0	0	0	1	0	0	0	0	0
300743	2016	0	0	0	2.94444		3	0	0	0	0	0	0	1	0	0	0	0	0
300743	2017	0	0	0	2.94444		3	0	0	0	0	0	0	1	0	0	0	0	0
300743	2018	0	10.3051	9	2.94444	19.8208	3	0	3.31212	34.1318	0	1.18361	12.1972	1072	1	0	0	4.09778	13.5724
300743	2019	1	3.09323	11	2.94444	19.8448	3	0	3.40381	10.5288	0	1.21945	3.77204	1207	1	10.3051	35.0767	4.09778	13.9481
300743	2020	0	5.76594	17	2.94444	19.8561	3	0	3.21266	18.524	0	1.12557	6.48997	1797	1	3.09323	9.93747	4.09778	13.1648
300759	2012	0	0	0	2.83321		13	0	0	0	0	0	0	1	0			0	0
300759	2013	0	0	0	2.83321		13	0	0	0	0	0	0	1	0	0	0	0	0
300759	2014	0	0	0	2.83321		13	0	0	0	0	0	0	1	0	0	0	0	0
300759	2015	0	0	0	2.83321		13	0	0	0	0	0	0	1	0	0	0	0	0
300759	2016	0	0	0	2.83321		13	0	0	0	0	0	0	1	0	0	0	0	0
300759	2017	0	0	0	2.83321		13	0	0	0	0	0	0	1	0	0	0	0	0
300759	2018	0	8.03133	7	2.83321	21.7908	13	0	2.65087	21.29	0	0.973312	7.81699	1185	1	0	0	4.00555	10.6182
300759	2019	0	4.88838	13	2.83321	22.0469	13	0	2.78953	13.6363	0	1.04057	5.0867	1275	1	8.03133	22.4037	4.00555	11.1736
300759	2020	1	6.55032	20	2.83321	22.3591	13	0	3.14877	20.6255	0	1.18758	7.77903	1289	1	4.88838	15.3924	3.88466	12.2319
300760	2012	0	0	0	3.09104		3	0	0	0	0	0	0	1	0			0	0
300760	2013	0	0	0	3.09104		3	0	0	0	0	0	0	1	0	0	0	0	0
300760	2014	0	0	0	3.09104		3	0	0	0	0	0	0	1	0	0	0	0	0
300760	2015	0	0	0	3.09104		3	0	0	0	0	0	0	1	0	0	0	0	0
300760	2016	0	0	0	3.09104		3	0	0	0	0	0	0	1	0	0	0	0	0
300760	2017	0	0	0	3.09104		3	0	0	0	0	0	0	1	0	0	0	0	0
300760	2018	0	15.7532	14	3.09104	23.3445	3	0	3.03084	47.7455	0	1.16178	18.3018	1961	1	0	0	4.12372	12.4983
300760	2019	0	7.29152	22	3.09104	23.53	3	0	3.14311	22.918	0	1.194	8.70605	1873	1	15.7532	49.5141	4.10197	12.8929
300760	2020	1	2.26323	22	3.09104	23.769	3	0	3.02687	6.85051	0	1.12986	2.55714	1863	1	7.29152	22.0705	4.10197	12.4161
600011	2012	0	0	43	3.29584	25.6209	4	1	0	0	0	0	0	803	0			0	0
600011	2013	0	0	52	3.29584	25.6199	4	1	0	0	0	0	0	513	0	0	0	0	0
600011	2014	0	0	61	3.29584	25.5548	4	1	0	0	0	0	0	1118	1	0	0	0	0
600011	2015	0	4.38332	63	3.29584	25.5823	4	1	5.10516	22.3776	0	2.0512	8.99107	1012	0	0	0	1.81068	9.2438
600011	2016	0	2.51828	63	3.29584	25.4578	4	1	5.036	12.6821	0	2.02609	5.10226	787	0	4.38332	22.0744	1.81068	9.11857
600011	2017	0	11.2117	73	3.29584	25.7502	4	1	4.84637	54.3361	0	1.94726	21.8321	224	0	2.51828	12.2045	1.81068	8.77521
600011	2018	1	12.5473	84	3.29584	25.8582	4	1	3.67526	46.1146	0	1.40421	17.619	672	0	11.2117	41.206	2.41967	8.89293
600011	2019	0	13.6243	96	3.29584	25.8794	4	1	3.76858	51.3445	0	1.43518	19.5534	898	0	12.5473	47.2855	2.41967	9.11873
600011	2020	0	7.929	101	3.29584	25.8558	4	1	3.53697	28.0446	0	1.40144	11.112	941	0	13.6243	48.1888	2.41967	8.5583
600018	2012	0	0	16	3.13549	24.069	7	1	0	0	0	0	0	1781	1			0	0
600018	2013	0	0	18	3.13549	24.0613	7	1	0	0	0	0	0	1872	1	0	0	0	0
600018	2014	0	0	22	3.13549	24.0829	7	1	0	0	0	0	0	1922	1	0	0	0	0
600018	2015	0	3.96226	24	3.13549	24.108	7	1	4.44431	17.6095	0	1.74818	6.92675	1996	1	0	0	3.43581	15.2698
600018	2016	0	4.05343	26	3.13549	24.1688	7	1	4.36502	17.6933	0	1.71371	6.94641	1698	1	3.96226	17.2953	3.43581	14.9974
600018	2017	1	3.11794	27	3.13549	24.3456	7	1	4.14361	12.9195	0	1.63347	5.09306	1745	1	4.05343	16.7959	3.43581	14.2367
600018	2018	0	4.06908	29	3.13549	24.362	7	1	4.03774	16.4299	0	1.58687	6.4571	1803	1	3.11794	12.5894	3.43581	13.8729
600018	2019	0	3.23435	30	3.13549	24.3096	7	1	4.18457	13.5344	0	1.63149	5.2768	1780	1	4.06908	17.0273	3.43581	14.3774
600018	2020	1	3.23539	31	3.13549	23.9859	7	1	3.96192	12.8183	0	1.51838	4.91255	1852	1	3.23435	12.8142	3.43581	13.6124
600031	2012	0	12.6999	59	3.04452	24.5698	3	0	4.09669	52.0276	1	1.56196	19.8368	1558	1			3.91813	16.0514
600031	2013	0	13.2975	71	3.04452	24.343	3	0	4.07493	54.1866	1	1.54654	20.5651	1783	1	12.6999	51.7512	3.91813	15.9661
600031	2014	0	6.25862	74	3.04452	24.1365	3	0	4.01712	25.1416	1	1.51164	9.46075	1575	1	13.2975	53.4178	3.96238	15.9173
600031	2015	0	3.41186	74	3.04452	23.8746	3	0	4.0085	13.6764	1	1.49966	5.11664	1547	1	6.25862	25.0877	3.96238	15.8832
600031	2016	0	4.39088	75	3.04452	23.8709	3	0	3.86641	16.9769	1	1.45146	6.37318	1378	1	3.41186	13.1916	3.96238	15.3202
600031	2017	0	3.42484	75	3.04452	24.3696	3	0	3.67712	12.5936	1	1.34998	4.62347	643	0	4.39088	16.1458	3.96238	14.5701
600031	2018	1	5.34459	77	3.04452	24.7454	3	0	3.642	19.465	1	1.33628	7.14187	995	0	3.42484	12.4733	3.96238	14.431
600031	2019	1	5.35908	79	3.04452	25.0496	3	0	3.78975	20.3096	1	1.39113	7.45519	1155	1	5.34459	20.2546	3.96238	15.0164
600031	2020	1	5.38743	81	3.04452	25.329	3	0	3.62964	19.5545	1	1.30962	7.05547	1443	1	5.35908	19.4515	4.0189	14.5872
600048	2012	0	0	0	3.3673	24.956	11	1	0	0	1	0	0	1	0			0	0
600048	2013	0	0	0	3.3673	25.2489	11	1	0	0	1	0	0	1	0	0	0	0	0
600048	2014	0	0	0	3.3673	25.4151	11	1	0	0	1	0	0	1	0	0	0	0	0
600048	2015	0	0	0	3.3673	25.5389	11	1	0	0	1	0	0	1	0	0	0	0	0
600048	2016	0	16.9018	17	3.3673	25.7652	11	1	4.93112	83.3446	1	1.9221	32.4868	2203	1	0	0	4.85865	23.9586
600048	2017	0	8.42939	26	3.3673	25.7092	11	1	4.52285	38.1248	1	1.72408	14.5329	2202	1	16.9018	76.4441	4.89905	22.1576
600048	2018	0	12.5122	41	3.3673	25.994	11	1	4.45916	55.794	1	1.69693	21.2324	2206	1	8.42939	37.5879	4.89905	21.8456
600048	2019	0	9.13693	48	3.3673	26.187	11	1	4.4581	40.7333	1	1.68922	15.4343	36	0	12.5122	55.7807	4.89905	21.8404
600048	2020	1	16.9018	81	3.3673	26.2172	11	1	4.09495	69.212	1	1.52111	25.7094	135	0	9.13693	37.4153	4.89905	20.0614
600051	2012	0	1.60015	5	3.29584	21.8298	19	0	1.96423	3.14305	1	0.731394	1.17034	1625	1			3.55308	6.97906
600051	2013	0	1.77586	6	3.29584	21.7612	19	0	1.91897	3.40782	1	0.711468	1.26347	1566	1	1.60015	3.07064	3.55308	6.81828
600051	2014	1	1.02121	6	3.29584	22.2145	19	0	1.63744	1.67216	1	0.5296	0.540831	1372	1	1.77586	2.90785	3.55308	5.81796
600051	2015	0	1.02121	6	3.29584	22.0312	19	0	1.74539	1.7824	0	0.564382	0.576351	1421	1	1.02121	1.7824	3.55308	6.20152
600051	2016	0	1.02121	6	3.29584	22.1542	19	0	1.88917	1.92923	0	0.567199	0.579227	985	0	1.02121	1.92923	3.55308	6.71237
600051	2017	0	1.02121	6	3.29584	22.679	19	0	1.80904	1.8474	0	0.518464	0.529459	2	0	1.02121	1.8474	3.55308	6.42767
600051	2018	0	1.02121	6	3.29584	22.1195	19	0	1.34759	1.37617	0	0.448482	0.457993	698	0	1.02121	1.37617	3.55308	4.78812
600051	2019	0	1.02121	6	3.29584	22.0776	19	0	1.50299	1.53487	0	0.47318	0.483214	435	0	1.02121	1.53487	3.55308	5.34027
600051	2020	0	1.02121	6	3.29584	22.3153	19	0	1.46427	1.49532	0	0.532738	0.544035	346	0	1.02121	1.49532	3.55308	5.20267
600057	2012	0	0	0	3.17805	24.1028	3	1	0	0	1	0	0	66	0			0	0
600057	2013	0	0	0	3.17805	24.29	3	1	0	0	1	0	0	142	0	0	0	0	0
600057	2014	0	3.44814	3	3.17805	24.6024	3	1	5.10494	17.6026	1	2.01687	6.95447	361	0	0	0	5.05203	25.7904
600057	2015	0	0.922515	3	3.17805	24.8163	3	1	5.11974	4.72304	0	2.01447	1.85838	93	0	3.44814	17.6536	5.05203	25.8651
600057	2016	0	1.66356	4	3.17805	25.503	3	1	5.01693	8.34596	0	1.97292	3.28207	149	0	0.922515	4.62819	5.05203	25.3457
600057	2017	0	3.76816	10	3.17805	26.0379	3	1	4.83863	18.2327	0	1.90324	7.1717	128	0	1.66356	8.04934	3.83741	18.5678
600057	2018	0	1.57638	10	3.17805	26.1786	3	1	4.75124	7.48975	0	1.87062	2.94881	9	0	3.76816	17.9034	3.83741	18.2324
600057	2019	1	4.36601	14	3.17805	26.3306	3	1	4.02252	17.5624	0	1.50605	6.57542	4	0	1.57638	6.34102	3.43399	13.8133
600057	2020	0	2.58215	15	3.17805	26.61	3	1	3.84084	9.91763	0	1.43117	3.6955	101	0	4.36601	16.7692	3.43399	13.1894
600067	2012	0	0	0	3.49651	22.5569	3	0	0	0	1	0	0	157	0			0	0
600067	2013	0	0	0	3.49651	22.8305	3	0	0	0	1	0	0	150	0	0	0	0	0
600067	2014	0	0	0	3.49651	22.7467	3	0	0	0	1	0	0	426	0	0	0	0	0
600067	2015	0	0	0	3.49651	22.725	3	0	0	0	1	0	0	130	0	0	0	0	0
600067	2016	1	1.3498	2	3.49651	22.5363	3	0	5.50912	7.43619	1	2.20092	2.97079	171	0	0	0	3.86603	21.2984
600067	2017	0	0.918688	3	3.49651	22.6544	3	0	5.30028	4.86931	1	2.10269	1.93172	176	0	1.3498	7.1543	3.86603	20.4911
600067	2018	0	1.23991	4	3.49651	22.8162	3	0	5.26956	6.5338	1	2.09287	2.59497	320	0	0.918688	4.84108	3.86603	20.3723
600067	2019	0	0.77002	4	3.49651	22.7758	3	0	5.26511	4.05424	1	2.07507	1.59784	203	0	1.23991	6.52829	3.86603	20.3551
600067	2020	0	0.77002	4	3.49651	22.9084	3	0	5.05173	3.88994	1	1.97343	1.51958	604	0	0.77002	3.88994	3.86603	19.5302
600079	2012	0	2.74378	7	3.3322	22.3942	19	0	4.7003	12.8966	0	1.8461	5.0653	1707	1			4.97984	23.4067
600079	2013	0	2.35677	8	3.3322	22.5167	19	0	4.56613	10.7613	0	1.79782	4.23705	1098	1	2.74378	12.5285	4.97984	22.7386
600079	2014	0	1.60621	8	3.3322	22.6765	19	0	4.38288	7.03981	0	1.70482	2.73829	970	0	2.35677	10.3294	4.97984	21.826
600079	2015	0	3.24514	10	3.3322	23.0312	19	0	4.41057	14.3129	0	1.70939	5.54722	999	0	1.60621	7.08429	4.97984	21.964
600079	2016	0	6.54088	18	3.3322	23.2354	19	0	4.84075	31.6628	0	1.89725	12.4097	1472	1	3.24514	15.7089	4.5141	21.8516
600079	2017	0	12.4275	39	3.3322	23.4606	19	0	3.6523	45.3891	0	1.34715	16.7417	139	0	6.54088	23.8893	3.95206	14.4341
600079	2018	0	14.4351	55	3.3322	23.6482	19	0	3.62237	52.2892	0	1.33565	19.2803	1016	0	12.4275	45.0171	3.99433	14.4689
600079	2019	1	5.04394	57	3.3322	23.8055	19	0	3.68987	18.6115	0	1.34739	6.79616	1046	1	14.4351	53.2635	3.99433	14.7385
600079	2020	1	3.13414	57	3.3322	23.7373	19	0	3.52589	11.0506	0	1.27402	3.99297	1367	1	5.04394	17.7844	3.99433	14.0836
600096	2012	0	0	0	3.17805	23.0151	3	1	0	0	0	0	0	754	0			0	0
600096	2013	1	0	3	3.17805	24.7468	3	1	3.06457	0	1	1.19875	0	518	0	0	0	0	0
600096	2014	0	0	3	3.17805	24.7213	3	1	2.91133	0	0	1.14847	0	219	0	0	0	0	0
600096	2015	0	1.10749	5	3.17805	24.6406	3	1	3.43957	3.80928	0	1.34364	1.48806	659	0	0	0	3.05222	10.4983
600096	2016	0	1.13363	6	3.17805	24.6866	3	1	3.43865	3.89816	0	1.34457	1.52425	499	0	1.10749	3.80826	3.05222	10.4955
600096	2017	0	3.64643	11	3.17805	24.7481	3	1	3.27297	11.9346	0	1.27834	4.66136	1	0	1.13363	3.71034	3.05222	9.98981
600096	2018	0	1.23599	11	3.17805	24.6932	3	1	3.19029	3.94315	0	1.24254	1.53577	415	0	3.64643	11.6332	3.05222	9.73745
600096	2019	0	1.23599	11	3.17805	24.7118	3	1	3.1798	3.93019	0	1.22573	1.51498	529	0	1.23599	3.93019	3.05222	9.70544
600096	2020	0	1.23599	11	3.17805	24.6766	3	1	2.96255	3.66167	0	1.12865	1.39499	709	0	1.23599	3.66167	3.05222	9.04234
600105	2012	0	0	0	3.29584	21.0385	3	0	0	0	0	0	0	1923	1			0	0
600105	2013	0	0	0	3.29584	20.8531	3	0	0	0	0	0	0	1651	1	0	0	0	0
600105	2014	0	0	0	3.29584	21.6406	3	0	0	0	0	0	0	1762	1	0	0	0	0
600105	2015	0	0	0	3.29584	21.5367	3	0	0	0	0	0	0	1394	1	0	0	0	0
600105	2016	0	0	1	3.29584	21.6705	3	0	0	0	0	0	0	1476	1	0	0	0	0
600105	2017	0	0	3	3.29584	21.7773	3	0	0	0	0	0	0	1199	1	0	0	0	0
600105	2018	1	0	3	3.29584	21.893	3	0	0	0	0	0	0	1276	1	0	0	0	0
600105	2019	0	0	4	3.29584	21.9385	3	0	0	0	0	0	0	1662	1	0	0	0	0
600105	2020	0	0	4	3.29584	21.9127	3	0	0	0	0	0	0	1798	1	0	0	0	0
600110	2012	0	0	1	3.29584	21.1505	3	0	0	0	0	0	0	2012	1			0	0
600110	2013	0	0	2	3.29584	21.4028	3	0	0	0	1	0	0	561	0	0	0	0	0
600110	2014	0	0	3	3.29584	21.3611	3	0	0	0	1	0	0	607	0	0	0	0	0
600110	2015	0	0	3	3.29584	21.2693	3	0	0	0	0	0	0	873	0	0	0	0	0
600110	2016	1	0	3	3.29584	21.4175	3	0	0	0	0	0	0	1139	1	0	0	0	0
600110	2017	0	0	3	3.29584	21.6545	3	0	0	0	0	0	0	877	0	0	0	0	0
600110	2018	0	0	3	3.29584	21.5655	3	0	0	0	1	0	0	844	0	0	0	0	0
600110	2019	0	0.76545	4	3.29584	21.4888	3	0	4.92718	3.77151	1	1.97283	1.5101	848	0	0	0	1.81068	8.92153
600110	2020	0	0.960076	5	3.29584	21.4909	3	0	4.73046	4.5416	1	1.90415	1.82813	1572	1	0.76545	3.62093	1.81068	8.56533
600143	2012	0	0.400247	1	3.3322	23.228	3	0	5.27649	2.1119	1	2.13646	0.85511	1484	1			1.81068	9.55402
600143	2013	0	0.935993	3	3.3322	23.3923	3	0	3.7178	3.47983	1	1.35915	1.27215	1517	1	0.400247	1.48804	2.65222	9.8604
600143	2014	0	1.68692	5	3.3322	23.5017	3	0	3.63746	6.13611	1	1.32529	2.23566	1210	1	0.935993	3.40463	2.65222	9.64732
600143	2015	0	3.50102	9	3.3322	23.4758	3	0	4.20971	14.7383	1	1.58143	5.53661	1511	1	1.68692	7.10146	3.87106	16.296
600143	2016	0	5.29739	15	3.3322	23.6131	3	0	3.45328	18.2934	1	1.30824	6.93027	1435	1	3.50102	12.09	3.62156	12.5063
600143	2017	0	7.78779	24	3.3322	23.8647	3	0	3.28274	25.5653	1	1.22852	9.56744	1492	1	5.29739	17.3899	3.62156	11.8886
600143	2018	0	8.45027	32	3.3322	23.9547	3	0	3.30267	27.9084	1	1.24443	10.5157	1626	1	7.78779	25.7205	3.62156	11.9608
600143	2019	0	6.92055	37	3.3322	24.1004	3	0	3.3693	23.3174	1	1.24915	8.64481	1061	1	8.45027	28.4715	3.62156	12.2021
600143	2020	1	7.10348	42	3.3322	24.2804	3	0	3.17875	22.5802	1	1.16419	8.26982	1095	1	6.92055	21.9987	3.62156	11.512
600153	2012	0	3.58811	13	3.13549	25.236	6	1	4.7003	16.8652	0	1.8461	6.62401	87	0			4.97984	23.4067
600153	2013	0	2.88483	14	3.13549	25.3489	6	1	5.01027	14.4538	0	1.98733	5.73313	178	0	3.58811	17.9774	4.76981	23.8981
600153	2014	0	3.57894	16	3.13549	25.5184	6	1	4.93925	17.6773	0	1.95681	7.0033	124	0	2.88483	14.2489	3.78343	18.6873
600153	2015	0	3.67104	18	3.13549	25.576	6	1	4.52066	16.5955	0	1.76039	6.46246	112	0	3.57894	16.1792	3.59554	16.2542
600153	2016	0	4.6878	21	3.13549	25.7041	6	1	4.57968	21.4686	0	1.79268	8.40373	86	0	3.67104	16.8122	3.91643	17.936
600153	2017	0	4.02156	23	3.13549	26.1105	6	1	4.40694	17.7228	0	1.70686	6.86424	52	0	4.6878	20.6588	3.83617	16.9058
600153	2018	1	3.17827	24	3.13549	26.3594	6	1	4.36257	13.8654	0	1.6991	5.40019	57	0	4.02156	17.5443	3.83617	16.7355
600153	2019	0	2.28475	24	3.13549	26.5441	6	1	4.42096	10.1008	0	1.70557	3.8968	113	0	3.17827	14.051	3.83617	16.9596
600153	2020	0	2.28475	24	3.13549	26.7939	6	1	4.14936	9.48022	0	1.57841	3.60627	136	0	2.28475	9.48022	3.83617	15.9176
600157	2012	0	0	0	3.46574	22.7669	19	0	0	0	1	0	0	152	0			0	0
600157	2013	0	0	0	3.46574	23.0101	19	0	0	0	1	0	0	556	0	0	0	0	0
600157	2014	0	0.881076	1	3.46574	22.7917	19	0	5.27217	4.64518	1	2.07983	1.83249	25	0	0	0	5.19996	27.415
600157	2015	0	0.418708	1	3.46574	23.1014	19	0	5.14099	2.15257	0	2.00941	0.841356	162	0	0.881076	4.5296	5.19996	26.7329
600157	2016	0	2.96655	14	3.46574	23.3406	19	0	5.05532	14.9968	0	1.99195	5.90921	1292	1	0.418708	2.1167	5.19996	26.2874
600157	2017	0	5.71487	19	3.46574	23.8318	19	0	4.59919	26.2838	0	1.79448	10.2552	2206	1	2.96655	13.6437	3.99683	18.3822
600157	2018	0	6.86284	25	3.46574	23.8291	19	0	4.56041	31.2974	0	1.78945	12.2807	39	0	5.71487	26.0621	3.99683	18.2272
600157	2019	1	3.17806	26	3.46574	23.7767	19	0	4.56705	14.5144	0	1.76762	5.6176	512	0	6.86284	31.3429	3.99683	18.2537
600157	2020	0	3.22206	27	3.46574	23.8208	19	0	4.2658	13.7447	0	1.63469	5.26706	138	0	3.17806	13.557	3.99683	17.0497
600177	2012	1	8.19669	61	3.3322	23.0965	3	0	2.6598	21.8016	1	0.93613	7.67316	712	0			3.38029	8.99089
600177	2013	0	7.48839	66	3.3322	23.4424	3	0	2.6265	19.6682	1	0.885079	6.62782	226	0	8.19669	21.5286	3.38029	8.87831
600177	2014	0	2.92195	66	3.3322	23.4898	3	0	2.51269	7.34195	1	0.837314	2.44659	366	0	7.48839	18.816	3.38029	8.4936
600177	2015	0	2.92195	66	3.3322	23.3993	3	0	2.56376	7.49118	0	0.859331	2.51092	250	0	2.92195	7.49118	3.38029	8.66625
600177	2016	0	2.92195	66	3.3322	23.4243	3	0	2.58308	7.54763	0	0.89496	2.61503	704	0	2.92195	7.54763	3.38029	8.73155
600177	2017	0	2.92195	66	3.3322	23.0097	3	0	2.43149	7.1047	0	0.837887	2.44826	1331	1	2.92195	7.1047	3.38029	8.21914
600177	2018	0	2.92195	66	3.3322	22.9887	3	0	2.32437	6.7917	0	0.806296	2.35596	1075	1	2.92195	6.7917	3.38029	7.85705
600177	2019	0	2.92195	66	3.3322	23.2427	3	0	2.38249	6.96152	0	0.817221	2.38788	731	0	2.92195	6.96152	3.38029	8.0535
600177	2020	0	2.82821	66	3.3322	23.1635	3	0	2.84361	8.04233	0	1.02303	2.89336	667	0	2.92195	8.30889	3.06062	8.7032
600180	2012	0	1.30178	2	3.13549	22.3874	1	0	5.27649	6.86883	0	2.13646	2.7812	1635	1			1.81068	9.55402
600180	2013	0	1.63558	6	3.13549	22.5936	1	0	3.45792	5.6557	0	1.25565	2.05372	1581	1	1.30178	4.50146	1.81549	6.27782
600180	2014	0	3.04512	10	3.13549	22.8443	1	0	3.47489	10.5814	0	1.26597	3.85503	1654	1	1.63558	5.68345	1.81549	6.30862
600180	2015	0	3.2077	13	3.13549	22.9645	1	0	3.55711	11.4102	0	1.28178	4.11157	1696	1	3.04512	10.8318	1.81549	6.4579
600180	2016	0	3.5335	16	3.13549	23.7788	1	0	3.42268	12.094	0	1.24124	4.38591	615	0	3.2077	10.9789	1.81549	6.21384
600180	2017	0	3.01235	18	3.13549	24.3475	1	0	3.28594	9.89838	0	1.19375	3.59598	364	0	3.5335	11.6108	1.81549	5.96559
600180	2018	0	2.29211	19	3.13549	24.3634	1	0	3.26358	7.48047	0	1.18326	2.71216	125	0	3.01235	9.83102	1.81549	5.92499
600180	2019	0	2.34071	20	3.13549	24.4185	1	0	3.39205	7.93983	0	1.23301	2.88612	238	0	2.29211	7.77495	1.81549	6.15824
600180	2020	1	4.77111	24	3.13549	24.3251	1	0	3.30868	15.786	0	1.22237	5.83204	220	0	2.34071	7.74467	1.81549	6.00687
600188	2012	0	11.2548	34	3.17805	24.8122	2	1	5.49627	61.8594	0	2.17837	24.5171	223	0			5.19996	28.5804
600188	2013	0	14.1381	50	3.17805	24.7962	2	1	5.38082	76.0745	0	2.14128	30.2736	537	0	11.2548	60.56	5.19996	27.98
600188	2014	0	16.9018	102	3.17805	24.8809	2	1	5.27217	89.1089	0	2.07983	35.1529	671	0	14.1381	74.5383	5.19996	27.4151
600188	2015	0	4.978	103	3.17805	24.9575	2	1	5.14099	25.5918	0	2.00941	10.0029	508	0	16.9018	86.8918	5.19996	26.7329
600188	2016	0	7.47556	107	3.17805	25.3481	2	1	5.04566	37.7191	0	2.00902	15.0185	83	0	4.978	25.1173	3.50532	17.6866
600188	2017	0	16.9018	146	3.17805	25.7421	2	1	4.75401	80.3512	0	1.84784	31.2317	82	0	7.47556	35.5389	3.84267	18.2681
600188	2018	0	16.9018	176	3.17805	25.8171	2	1	4.72787	79.9094	0	1.82698	30.8792	104	0	16.9018	79.9094	3.84266	18.1676
600188	2019	0	6.20491	178	3.17805	26.0248	2	1	4.8006	29.7873	0	1.86498	11.5721	102	0	16.9018	81.1386	3.84266	18.4471
600188	2020	1	16.9018	198	3.17805	26.0939	2	1	4.53553	76.6585	0	1.74584	29.5079	192	0	6.20491	28.1426	4.02194	18.2416
600196	2012	0	3.8408	19	3.29584	22.7167	3	0	4.07768	15.6616	0	1.57832	6.06199	1186	1			4.00586	16.3346
600196	2013	0	4.77559	22	3.29584	23.0255	3	0	4.01382	19.1684	0	1.55861	7.44331	1361	1	3.8408	15.4162	4.00586	16.0788
600196	2014	0	5.79911	26	3.29584	23.2103	3	0	3.74801	21.7351	0	1.41845	8.22575	1006	0	4.77559	17.899	4.28854	16.0735
600196	2015	1	6.74928	31	3.29584	23.2576	3	0	3.7622	25.3921	0	1.41656	9.56074	1132	1	5.79911	21.8174	4.28854	16.1343
600196	2016	0	6.22456	35	3.29584	23.4063	3	0	3.71613	23.1313	0	1.3957	8.6876	1532	1	6.74928	25.0812	4.28854	15.9368
600196	2017	0	10.621	45	3.29584	23.6428	3	0	3.97591	42.2279	0	1.49868	15.9174	1170	1	6.22456	24.7483	3.9022	15.5148
600196	2018	0	3.86506	46	3.29584	23.9389	3	0	3.93098	15.1935	0	1.48433	5.73702	1479	1	10.621	41.7507	3.9022	15.3395
600196	2019	0	8.29872	52	3.29584	24.0762	3	0	4.03428	33.4794	0	1.5147	12.5701	1464	1	3.86506	15.5927	3.9022	15.7426
600196	2020	0	3.03981	52	3.29584	24.1346	3	0	3.77021	11.4607	0	1.38908	4.22253	1606	1	8.29872	31.2879	3.9022	14.7121
600233	2012	0	0	0	3.3673	20.5679	3	0	0	0	0	0	0	229	0			0	0
600233	2013	0	0.855972	1	3.3673	20.5107	3	0	4.56613	3.90848	0	1.79782	1.53889	808	0	0	0	4.97984	22.7386
600233	2014	0	0.971565	2	3.3673	20.6383	3	0	4.38288	4.25825	0	1.70482	1.65634	450	0	0.855972	3.75162	4.97984	21.826
600233	2015	0	1.8186	4	3.3673	20.6265	3	0	4.73974	8.61968	0	1.84053	3.34718	630	0	0.971565	4.60496	4.7486	22.5071
600233	2016	0	4.28663	12	3.3673	23.5457	3	0	3.93916	16.8857	0	1.52311	6.52902	469	0	1.8186	7.16374	4.15287	16.3588
600233	2017	0	10.5926	36	3.3673	23.7181	3	0	3.236	34.2776	0	1.29743	13.7432	311	0	4.28663	13.8715	3.71226	12.0129
600233	2018	0	12.9749	50	3.3673	24.0362	3	0	3.0202	39.1869	0	1.20558	15.6424	271	0	10.5926	31.9918	3.61641	10.9223
600233	2019	0	12.1102	61	3.3673	24.1621	3	0	3.08962	37.4158	0	1.22575	14.844	761	0	12.9749	40.0876	3.61641	11.1733
600233	2020	1	16.6113	78	3.3673	24.276	3	0	2.91791	48.4702	0	1.12999	18.7706	1087	1	12.1102	35.3364	3.57935	10.4442
600261	2012	0	2.85009	7	3.17805	21.676	3	0	3.94938	11.2561	0	1.46652	4.17971	2131	1			4.19085	16.5513
600261	2013	0	3.5617	10	3.17805	21.8767	3	0	3.92204	13.9691	0	1.45744	5.19097	2120	1	2.85009	11.1782	4.19085	16.4367
600261	2014	0	2.57497	11	3.17805	21.9023	3	0	4.1129	10.5906	0	1.54309	3.97341	1546	1	3.5617	14.6489	4.44313	18.2741
600261	2015	1	2.58197	12	3.17805	22.172	3	0	4.08327	10.5429	0	1.50954	3.89758	1973	1	2.57497	10.5143	4.44313	18.1425
600261	2016	0	4.18267	15	3.17805	22.2033	3	0	4.12903	17.2704	0	1.54053	6.44355	1564	1	2.58197	10.661	4.18214	17.2682
600261	2017	0	6.46179	21	3.17805	22.3403	3	0	4.22467	27.2989	0	1.5831	10.2296	622	0	4.18267	17.6704	4.39894	18.5841
600261	2018	0	4.94641	24	3.17805	22.4489	3	0	4.16392	20.5964	0	1.5607	7.71988	1010	0	6.46179	26.9063	4.39894	18.3168
600261	2019	0	3.32886	25	3.17805	22.394	3	0	4.01968	13.381	0	1.47101	4.89678	1392	1	4.94641	19.883	4.29265	17.2551
600261	2020	1	3.3516	26	3.17805	22.2962	3	0	3.52642	11.8192	0	1.26954	4.25499	1269	1	3.32886	11.739	4.21276	14.8559
600278	2012	0	0	46	3.13549	23.3705	6	1	0	0	1	0	0	94	0			0	0
600278	2013	0	0	55	3.13549	23.3665	6	1	0	0	1	0	0	141	0	0	0	0	0
600278	2014	0	0	56	3.13549	23.4008	6	1	0	0	1	0	0	392	0	0	0	0	0
600278	2015	0	0	57	3.13549	23.3747	6	1	0	0	1	0	0	714	0	0	0	0	0
600278	2016	0	4.4016	58	3.13549	23.4562	6	1	5.05532	22.2515	1	1.99195	8.76776	118	0	0	0	5.19996	26.2874
600278	2017	0	4.41878	59	3.13549	23.4854	6	1	4.79833	21.2028	0	1.86019	8.21977	45	0	4.4016	21.1203	5.19996	24.9511
600278	2018	0	4.43566	60	3.13549	23.5411	6	1	4.81078	21.339	0	1.8762	8.32217	108	0	4.41878	21.2578	5.19996	25.0159
600278	2019	1	4.43593	61	3.13549	23.5964	6	1	4.8743	21.6221	0	1.88451	8.35955	177	0	4.43566	21.6207	5.19996	25.3461
600278	2020	0	3.47196	61	3.13549	24.3973	6	1	4.57018	15.8675	0	1.75038	6.07724	261	0	4.43593	20.273	5.19996	23.7647
600303	2012	0	0	6	3.2581	22.4432	3	0	0	0	1	0	0	2117	1			0	0
600303	2013	0	0	7	3.2581	22.2994	3	0	0	0	1	0	0	1866	1	0	0	0	0
600303	2014	0	0	8	3.2581	22.1236	3	0	0	0	1	0	0	2149	1	0	0	0	0
600303	2015	0	1.60621	8	3.2581	22.2121	3	0	4.41057	7.08429	0	1.70939	2.74564	1527	1	0	0	4.97984	21.964
600303	2016	0	2.27927	9	3.2581	22.0415	3	0	3.76894	8.59043	0	1.42565	3.24944	1410	1	1.60621	6.05369	4.00586	15.0978
600303	2017	1	1.4362	9	3.2581	22.0607	3	0	3.65716	5.25242	0	1.3641	1.95911	961	0	2.27927	8.33566	4.00586	14.6501
600303	2018	0	1.4362	9	3.2581	21.7932	3	0	3.65923	5.25539	0	1.39386	2.00187	1044	1	1.4362	5.25539	4.00586	14.6584
600303	2019	0	1.4362	9	3.2581	21.6181	3	0	3.67463	5.27751	0	1.3731	1.97205	1473	1	1.4362	5.27751	4.00586	14.7201
600303	2020	0	1.4362	9	3.2581	21.6876	3	0	3.41128	4.89929	0	1.23604	1.7752	1322	1	1.4362	4.89929	4.00586	13.6651
600309	2012	0	3.7742	10	3.13549	23.4922	3	1	2.23988	8.45375	0	0.617118	2.32913	1160	1			3.49376	7.82559
600309	2013	0	5.13164	15	3.13549	23.7308	3	1	4.21501	21.6299	0	1.58616	8.13962	1351	1	3.7742	15.9083	4.00249	16.8705
600309	2014	0	2.79488	16	3.13549	23.8183	3	1	3.65409	10.2128	0	1.67374	4.6779	1503	1	5.13164	18.7515	3.7596	13.7379
600309	2015	1	1.90971	16	3.13549	23.6933	3	1	3.51231	6.70751	0	1.54039	2.94171	1684	1	2.79488	9.8165	3.8341	13.4666
600309	2016	0	3.67794	18	3.13549	24.1278	3	1	3.39595	12.4901	0	1.49232	5.48866	528	0	1.90971	6.48529	3.8341	13.0204
600309	2017	0	2.93376	19	3.13549	24.6959	3	1	3.27588	9.61062	0	1.42737	4.18755	2	0	3.67794	12.0485	3.8341	12.5601
600309	2018	0	2.98752	20	3.13549	24.8279	3	1	3.23233	9.65665	0	1.40265	4.19044	1769	1	2.93376	9.48287	3.8341	12.3931
600309	2019	1	0.317165	20	3.13549	24.9435	3	1	3.32371	1.05416	0	1.31019	0.415547	1659	1	2.98752	9.92964	3.73229	12.405
600309	2020	0	0.323216	20	3.13549	25.0196	3	1	3.19121	1.03145	0	1.2235	0.395455	1400	1	0.317165	1.01214	3.81564	12.1765
600315	2012	0	0	1	3.2581	22.2283	3	0	0	0	1	0	0	326	0			0	0
600315	2013	0	0	2	3.2581	22.2203	3	0	0	0	0	0	0	981	0	0	0	0	0
600315	2014	0	0	2	3.2581	22.3975	3	0	0	0	0	0	0	798	0	0	0	0	0
600315	2015	0	0	2	3.2581	22.489	3	0	0	0	0	0	0	804	0	0	0	0	0
600315	2016	0	0	2	3.2581	22.5087	3	0	0	0	0	0	0	1267	1	0	0	0	0
600315	2017	0	4.05275	22	3.2581	22.5933	3	0	4.07066	16.4974	0	1.51102	6.12381	1167	1	0	0	4.1728	16.986
600315	2018	0	8.42581	30	3.2581	22.6887	3	0	4.01959	33.8683	0	1.49582	12.6035	1926	1	4.05275	16.2904	4.30731	17.3136
600315	2019	0	3.55988	31	3.2581	22.751	3	0	4.2113	14.9917	0	1.56905	5.58563	1613	1	8.42581	35.4836	4.18657	17.6309
600315	2020	1	3.46212	32	3.2581	22.6738	3	0	3.93182	13.6124	0	1.43408	4.96494	1622	1	3.55988	13.9968	4.18657	16.4609
600335	2012	0	0	1	3.09104	24.8524	3	1	0	0	1	0	0	23	0			0	0
600335	2013	0	0	3	3.09104	25.0393	3	1	0	0	1	0	0	24	0	0	0	0	0
600335	2014	0	2.02147	5	3.09104	25.2269	3	1	3.36718	6.80665	1	1.32286	2.67413	2206	1	0	0	3.94529	13.2845
600335	2015	0	1.08945	5	3.09104	24.8847	3	1	3.27094	3.56353	0	1.26726	1.38062	78	0	2.02147	6.61211	3.94529	12.9048
600335	2016	0	1.08945	5	3.09104	24.6469	3	1	3.09475	3.37159	1	1.1874	1.29361	89	0	1.08945	3.37159	3.94529	12.2097
600335	2017	0	1.08945	5	3.09104	24.6401	3	1	2.8992	3.15853	1	1.08956	1.18702	2	0	1.08945	3.15853	3.94529	11.4382
600335	2018	0	2.48715	7	3.09104	24.5132	3	1	3.01475	7.49811	1	1.15888	2.88229	72	0	1.08945	3.28442	3.77515	11.3811
600335	2019	0	5.52437	15	3.09104	24.6776	3	1	2.69078	14.8649	1	0.909892	5.02658	254	0	2.48715	6.69237	3.98117	10.7125
600335	2020	1	2.78806	16	3.09104	24.5105	3	1	2.5638	7.14803	1	0.842872	2.34997	249	0	5.52437	14.1634	3.98117	10.2069
600352	2012	0	2.84632	10	3.13549	22.7579	3	0	3.50784	9.98445	0	1.28724	3.6639	1026	0			3.27563	11.4904
600352	2013	0	6.22073	18	3.13549	23.3684	3	0	3.46683	21.5662	0	1.27067	7.90449	856	0	2.84632	9.86771	3.27563	11.356
600352	2014	0	2.83617	19	3.13549	23.4413	3	0	3.40694	9.66265	0	1.23645	3.50678	1238	1	6.22073	21.1936	3.27563	11.1599
600352	2015	0	1.97737	19	3.13549	23.4207	3	0	3.42091	6.76439	0	1.2233	2.4189	1283	1	2.83617	9.70229	3.27563	11.2056
600352	2016	0	1.97737	19	3.13549	23.2374	3	0	3.32722	6.57912	0	1.18192	2.33709	1396	1	1.97737	6.57912	3.27563	10.8987
600352	2017	0	1.97737	19	3.13549	23.438	3	0	3.2078	6.34299	0	1.1308	2.23601	744	0	1.97737	6.34299	3.27563	10.5075
600352	2018	1	2.78783	20	3.13549	23.6717	3	0	3.10562	8.65792	0	1.10827	3.08967	1454	1	1.97737	6.14094	3.27563	10.1728
600352	2019	0	1.93096	20	3.13549	23.785	3	0	3.17157	6.12416	0	1.12075	2.16411	1777	1	2.78783	8.84177	3.27563	10.3889
600352	2020	1	2.84089	21	3.13549	23.4709	3	0	3.04269	8.64395	0	1.0749	3.05368	309	0	1.93096	5.87531	3.27563	9.96671
600410	2012	1	0.859078	3	2.99573	22.379	9	0	1.59099	1.36678	0	0.494829	0.425097	385	0			3.49376	5.55853
600410	2013	0	1.16904	4	2.99573	22.2952	9	0	1.56017	1.8239	0	0.504699	0.590011	596	0	0.859078	1.34031	3.49376	5.45086
600410	2014	1	1.20377	5	2.99573	22.1769	9	0	1.00566	1.21058	0	0.338091	0.406983	765	0	1.16904	1.17565	3.49376	3.51352
600410	2015	0	1.4388	6	2.99573	22.2904	9	0	1.05576	1.51902	0	0.386686	0.556363	1151	1	1.20377	1.27089	3.49376	3.68856
600410	2016	0	0.874428	6	2.99573	22.2919	9	0	0.892313	0.780263	0	0.330456	0.288959	809	0	1.4388	1.28386	3.49376	3.11752
600410	2017	0	1.63245	7	2.99573	22.4154	9	0	0.795647	1.29885	0	0.287991	0.47013	713	0	0.874428	0.695736	3.49376	2.7798
600410	2018	0	1.79652	8	2.99573	22.3766	9	0	0.767205	1.3783	0	0.283029	0.508468	1007	0	1.63245	1.25242	3.49376	2.68043
600410	2019	0	2.87852	10	2.99573	22.2439	9	0	2.43922	7.02135	0	0.894529	2.57492	780	0	1.79652	4.38211	4.2368	10.3345
600410	2020	1	2.1236	11	2.99573	22.0845	9	0	2.30526	4.89546	0	0.825367	1.75275	1395	1	2.87852	6.63576	4.2368	9.76694
600429	2012	0	0	1	3.17805	21.991	3	1	0	0	0	0	0	1108	1			0	0
600429	2013	0	0	2	3.17805	22.055	3	1	0	0	0	0	0	829	0	0	0	0	0
600429	2014	0	0	2	3.17805	22.2349	3	1	0	0	0	0	0	1661	1	0	0	0	0
600429	2015	0	0	2	3.17805	22.4323	3	1	0	0	0	0	0	640	0	0	0	0	0
600429	2016	0	1.29866	3	3.17805	22.4904	3	1	5.26921	6.8429	0	2.09408	2.71949	1848	1	0	0	4.55978	24.0264
600429	2017	0	1.58129	4	3.17805	22.535	3	1	5.07566	8.02609	0	1.99866	3.16046	2204	1	1.29866	6.59154	4.55978	23.1439
600429	2018	0	4.29286	12	3.17805	22.7323	3	1	4.37888	18.798	0	1.65603	7.10911	1268	1	1.58129	6.92428	4.17917	18.3001
600429	2019	0	3.51119	14	3.17805	22.8214	3	1	4.53318	15.9169	0	1.70614	5.99057	1648	1	4.29286	19.4603	4.17917	18.945
600429	2020	1	4.38327	17	3.17805	22.7184	3	1	4.3257	18.9607	0	1.59605	6.99589	805	0	3.51119	15.1883	4.17917	18.0779
600439	2012	0	2.22587	24	3.09104	21.5322	3	0	2.33016	5.18662	1	0.697991	1.55363	2170	1			3.44229	8.02108
600439	2013	0	2.22587	24	3.09104	21.479	3	0	2.18495	4.8634	1	0.601854	1.33965	2184	1	2.22587	4.8634	3.44229	7.52122
600439	2014	0	7.78731	31	3.09104	21.382	3	0	2.24848	17.5096	1	0.623861	4.8582	2175	1	2.22587	5.0048	3.44229	7.73991
600439	2015	0	8.95622	39	3.09104	21.3886	3	0	2.25711	20.2152	1	0.593778	5.318	1812	1	7.78731	17.5768	3.44229	7.76964
600439	2016	0	2.66896	39	3.09104	21.3171	3	0	2.11726	5.65088	1	0.526831	1.40609	1054	1	8.95622	18.9627	3.44229	7.28823
600439	2017	0	8.69714	46	3.09104	21.3894	3	0	2.11685	18.4106	1	0.549012	4.77484	245	0	2.66896	5.6498	3.44229	7.28683
600439	2018	0	9.93898	54	3.09104	21.3553	3	0	3.07173	30.5299	1	1.05592	10.4948	1194	1	8.69714	26.7153	4.21107	12.9353
600439	2019	0	3.16715	54	3.09104	21.3217	3	0	3.01902	9.5617	1	1.01239	3.20638	813	0	9.93898	30.006	4.21107	12.7133
600439	2020	1	3.14925	54	3.09104	21.0081	3	0	2.88665	9.09078	1	0.936375	2.94888	1530	1	3.16715	9.14244	4.21107	12.1559
600458	2012	0	0	0	3.29584	22.0368	3	1	0	0	0	0	0	943	0			0	0
600458	2013	0	3.27467	3	3.29584	22.1499	3	1	4.86154	15.9199	0	1.91872	6.28317	1041	1	0	0	4.22101	20.5206
600458	2014	0	2.92719	7	3.29584	22.5163	3	1	4.94851	14.4852	0	1.94183	5.68409	1174	1	3.27467	16.2047	4.54733	22.5025
600458	2015	0	1.43106	7	3.29584	23.1051	3	1	4.88159	6.98584	0	1.90062	2.7199	267	0	2.92719	14.2893	4.54733	22.1982
600458	2016	0	3.64111	10	3.29584	23.1778	3	1	4.76079	17.3346	0	1.85906	6.76904	1263	1	1.43106	6.81297	4.54733	21.6489
600458	2017	0	4.10129	13	3.29584	23.1568	3	1	4.55936	18.6992	0	1.74823	7.16997	246	0	3.64111	16.6011	4.54733	20.7329
600458	2018	0	2.8398	14	3.29584	23.2078	3	1	4.51749	12.8288	0	1.74159	4.94577	637	0	4.10129	18.5275	4.54733	20.5425
600458	2019	1	4.46668	17	3.29584	23.1432	3	1	4.51617	20.1723	0	1.71175	7.64586	715	0	2.8398	12.825	4.54733	20.5365
600458	2020	0	3.912	19	3.29584	23.4366	3	1	4.18147	16.3579	0	1.55649	6.08899	969	0	4.46668	18.6773	4.54733	19.0145
600460	2012	0	1.36349	3	3.17805	21.0226	3	0	4.7003	6.40882	1	1.8461	2.51714	2142	1			4.97984	23.4067
[truncated: 386 more rows]
