# Supplementary material for: The influence of cultural friction on foreign divestment of multinational enterprises——the moderating role of formal institutional distance and political connections
Source: PLoS One. 2024 Feb 9;19(2):e0295443. doi: 10.1371/journal.pone.0295443 (PMC10857733; doi:10.1371/journal.pone.0295443)
Supplement: S2 Dataset — (XLSX) [file pone.0295443.s004.xlsx]

## Sheet: Sheet1
ID	surivaltime	FD	CF	Age	Exp	Own	Size	Ind	Inst	Inst*CF	PC
32	1	0	0.389355	28	25	1	24.4776	5	0.613551	0.238889	0
46	5	1	0.972046	28	33	0	21.5104	10	1.52567	1.48302	1
46	6	1	0.972046	28	33	0	21.5104	10	1.52567	1.48302	1
46	3	1	0.972046	28	33	0	21.5104	10	1.52567	1.48302	1
46	2	1	0.870537	28	33	0	21.5104	10	1.28899	1.12211	1
46	1	1	0.972046	28	33	0	21.5104	10	1.52567	1.48302	1
46	9	0	0.972046	28	33	0	22.8562	10	1.52567	1.48302	1
46	8	0	0.972046	28	33	0	22.8562	10	1.52567	1.48302	1
55	3	0	0.275624	28	17	0	21.9924	3	0.613551	0.169109	1
63	5	1	8.77696	28	76	0	25.2312	3	1.75346	15.39	0
404	10	0	0.293995	28	10	1	23.3034	3	1.44775	0.425632	0
404	1	0	0.164251	28	10	1	23.3034	3	0.613551	0.100777	0
513	5	0	1.54438	28	79	0	23.2135	3	1.52567	2.35621	0
521	11	0	0.216959	28	10	1	23.6155	3	1.16845	0.253506	0
521	6	0	0.13595	28	10	1	23.6155	3	1.10667	0.150451	0
521	2	0	0.209429	28	10	1	23.6155	3	1.09259	0.22882	0
528	9	1	10.0306	28	44	1	23.2593	3	1.84397	18.4961	0
541	5	0	0	28	1	1	22.2862	3	1.71063	0	0
566	9	1	0.913869	28	3	1	21.5119	3	1.52567	1.39426	1
566	10	1	0.913869	28	3	1	21.5119	3	1.52567	1.39426	0
572	8	1	0.523097	28	2	0	22.2689	3	0.729257	0.381472	0
626	5	0	0.665864	28	21	0	25.1246	6	1.52567	1.01588	0
626	1	0	0.295672	28	21	0	25.1246	6	1.74875	0.517055	0
639	5	1	0.862017	28	3	0	22.4776	3	1.71903	1.48183	0
639	14	1	0.862017	28	3	0	22.4776	3	1.71903	1.48183	0
639	12	1	0.862017	28	3	0	22.4776	3	1.71903	1.48183	0
662	5	0	0.402009	28	17	0	16.5872	9	1.09556	0.440423	0
666	8	1	3.03703	28	21	1	22.2415	10	1.38154	4.19579	0
670	2	1	2.35677	28	9	0	20.3665	3	1.50336	3.54307	0
676	5	0	0.315307	28	11	0	22.4606	9	1.31956	0.416066	0
680	8	1	0.60221	28	24	1	22.58	3	1.1437	0.688748	0
680	10	0	0.60221	28	24	1	22.9381	3	1.22512	0.737779	0
710	4	0	0	28	0	0	21.0755	13	0.79933	0	0
731	15	0	0.599254	28	18	1	22.132	3	1.71903	1.03013	0
756	19	0	0.751554	28	25	1	22.6043	3	1.77067	1.33075	0
756	6	0	0.763309	28	25	1	22.6043	3	1.52567	1.16456	0
776	7	0	1.79413	28	124	0		10	1.64706	2.95505	1
776	8	0	1.80193	28	124	0		10	1.71903	3.09757	1
776	4	0	1.80193	28	124	0		10	1.71903	3.09757	1
776	8	0	1.79413	28	124	0		10	1.64706	2.95505	1
801	11	0	0.0949436	32	2	1	21.9885	3	1.52567	0.144852	0
801	12	0	0.0949436	32	2	1	21.9885	3	1.52567	0.144852	0
807	4	1	1.09592	32	4	1	24.1101	3	1.50336	1.64756	1
812	9	1	2.22075	32	8	0	20.1039	3	1.75198	3.89071	1
821	2	1	1.74816	32	6	0	21.5075	3	0.785935	1.37394	0
869	5	1	0.208224	32	9	1	22.3389	3	1.62498	0.33836	0
869	8	0	0.431873	32	14	1	22.0978	3	1.55732	0.672566	0
876	7	1	3.1948	32	48	0	25.4221	3	1.50336	4.80293	0
881	5	1	6.91092	32	112	1	22.6379	3	1.84397	12.7435	0
882	1	1	1.08815	32	6	0	20.8149	12	1.76582	1.92147	0
887	10	1	2.79957	32	32	0	23.2384	3	1.61585	4.52367	0
887	2	1	2.54721	32	34	0	23.1698	3	1.71063	4.35732	0
887	2	1	2.40929	32	34	0	23.1698	3	1.25157	3.01541	0
887	1	1	2.5419	32	34	0	23.1698	3	1.22512	3.11413	0
893	8	1	3.1801	32	18	1	19.7104	3	1.50336	4.78083	0
917	5	1	0.691129	32	2	1	22.505	9	1.52567	1.05443	0
930	3	1	4.82109	32	38	1	23.597	3	1.79747	8.66575	1
982	10	1	0.837868	32	37	0	20.3872	3	1.65836	1.38949	1
982	13	0	0.999378	32	39	0	19.8874	3	1.64706	1.64604	0
982	10	0	1.06207	32	39	0	19.8874	3	1.52567	1.62036	0
1696	2	1	0.261433	32	6	0	22.4449	3	1.58917	0.415462	1
1696	14	0	0.112442	32	6	0	22.9399	3	0.613551	0.0689888	1
2005	11	0	1.33203	32	56	0	21.4549	3	1.52567	2.03223	0
2005	11	0	1.11186	32	56	0	21.4549	3	1.64499	1.829	0
2005	11	0	1.33203	32	56	0	21.4549	3	1.52567	2.03223	0
2011	21	1	0.830628	32	26	0	22.7221	3	1.50336	1.24873	1
2011	16	0	0.830628	32	26	0	23.0094	3	1.52567	1.26726	1
2011	14	0	0.646253	32	26	0	23.0094	3	0.79933	0.516569	1
2017	3	1	5.29942	32	21	1	20.7566	3	0.755773	4.00516	1
2021	14	0	0.297299	32	10	1	20.6818	3	1.71063	0.508567	0
2023	11	0	0.103135	32	6	0	20.5499	3	1.74875	0.180357	1
2023	6	0	0.248254	32	6	0	20.5499	3	1.69837	0.421627	1
2023	5	0	0.208224	32	6	0	20.5499	3	1.55732	0.324271	1
2023	7	0	0.103135	32	6	0	20.5499	3	1.74875	0.180357	1
2023	5	0	0.208224	32	6	0	20.5499	3	1.55732	0.324271	1
2023	3	0	0.248254	32	6	0	20.5499	3	1.69837	0.421627	1
2026	3	0	0.0480464	32	1	0	21.9201	3	1.74875	0.0840211	0
2026	1	0	0.125023	32	1	0	21.9201	3	1.21458	0.151851	0
2027	5	0	0.0298683	32	1	0	23.4203	12	1.49312	0.0445969	0
2028	8	1	1.50094	32	7	0	22.2933	3	1.61585	2.42529	0
2042	5	0	0.0196404	32	1	0	23.5392	3	0.613551	0.0120504	1
2045	16	0	0.948205	27	35	0	22.2951	3	1.64706	1.56175	0
2045	20	0	1.00903	27	35	0	22.2951	3	1.52567	1.53945	0
2047	3	1	4.27602	27	29	0	22.6924	5	0.972865	4.15998	1
2047	1	1	3.89893	27	29	0	22.6924	5	0.59865	2.33409	1
2047	2	1	8.90523	27	29	0	22.6484	5	0.989114	8.80828	1
2047	3	1	2.77757	27	30	0	22.6219	5	1.77059	4.91793	1
2047	2	1	2.39436	27	30	0	22.6219	5	1.26575	3.03067	1
2047	3	1	1.83274	27	30	0	22.6219	5	1.77955	3.26144	1
2050	14	0	0.861669	27	36	0	23.4972	3	1.44775	1.24748	0
2051	4	1	3.57358	27	15	1	22.7984	5	1.06193	3.79489	0
2052	3	1	0.383898	27	12	0	20.327	3	1.75757	0.674728	1
2052	8	0	0.762669	27	24	0	18.7517	3	1.7289	1.31858	0
2055	1	0	0.348207	27	21	0	22.7497	3	0.613551	0.213643	0
2067	15	0	0.347834	27	8	0	22.5518	3	1.7289	0.601368	0
2078	4	1	2.42895	27	11	0	23.0659	3	0.674564	1.63848	1
2078	4	1	2.24768	27	17	0	23.7954	3	1.50336	3.37907	0
2079	9	0	0.499186	27	13	0	21.6298	3	1.52567	0.761591	0
2084	12	0	0.639942	27	19	0	22.1405	3	1.52567	0.976338	0
2085	16	0	1.00903	27	35	0	23.2439	3	1.52567	1.53945	1
2085	16	0	0.948205	27	35	0	23.2439	3	1.64706	1.56175	1
2085	8	0	0.550044	27	35	0	23.2439	3	1.06193	0.584108	1
2085	9	0	0.948205	27	35	0	23.2439	3	1.64706	1.56175	1
2085	4	0	0.948205	27	35	0	23.2439	3	1.64706	1.56175	1
2090	7	1	3.01338	27	12	0	20.5263	3	1.74052	5.24485	1
2090	8	1	3.86874	27	25	0	21.4106	3	1.20922	4.67814	0
2095	18	0	0.241274	27	9	0	19.9619	9	1.49312	0.36025	0
2097	6	1	0.613332	27	17	1	22.9616	3	1.50336	0.922058	0
2097	12	0	0.603245	27	17	1	23.1576	3	1.77067	1.06815	0
2097	14	0	0.482281	27	17	1	23.1576	3	1.42023	0.684952	0
2099	11	0	0.166102	27	4	0	21.6335	3	1.64706	0.273581	0
2103	2	0	0.893699	27	31	0	21.7682	12	1.52567	1.36349	1
2104	12	0	0.268358	27	17	0	20.6823	3	1.74875	0.469291	0
2105	16	0	0.808688	27	25	0	21.6918	3	1.52567	1.23379	1
2123	3	1	2.42324	27	7	0	21.6593	9	1.72586	4.18217	0
2124	3	1	1.24988	27	5	0	22.2315	1	1.61585	2.01961	1
2126	4	1	0.691129	27	5	0	22.1873	3	1.63956	1.13315	0
2131	12	0	0.665864	27	19	0	23.7329	9	1.52567	1.01588	0
2139	2	0	0.119335	27	8	0	22.7732	3	1.74875	0.208687	0
2139	2	0	0.294865	27	8	0	22.7732	3	1.21458	0.358138	0
2139	2	0	0.211789	27	8	0	22.7732	3	1.31956	0.279468	0
2139	2	0	0.299059	27	8	0	22.7732	3	1.52567	0.456264	0
2151	4	1	0.271245	24	9	0	22.0109	3	1.71063	0.463998	1
2151	20	0	0.343859	24	9	0	22.0715	3	1.71903	0.591104	1
2151	20	0	0.271245	24	9	0	22.0715	3	1.71063	0.463998	1
2156	14	0	0	24	0	0	23.484	3	1.64499	0	0
2162	14	0	0.375678	24	1	0	20.955	3	1.71903	0.6458	0
2166	11	0	0.222337	24	5	0	20.7751	3	1.52567	0.339212	0
2168	2	1	1.45362	24	9	0	20.4812	9	1.64499	2.3912	0
2174	2	1	4.25142	24	19	0	22.2715	9	1.09259	4.64504	0
2180	5	1	0.261433	24	8	0	23.698	3	1.50336	0.393028	0
2180	5	1	0.261433	24	8	0	23.698	3	1.50336	0.393028	0
2180	5	0	0.261433	24	9	0	23.8497	3	1.52567	0.39886	0
2183	15	0	1.90719	24	197	1	24.9747	12	1.09556	2.08943	0
2183	15	0	1.63464	24	197	1	24.9747	12	1.06193	1.73587	1
2183	15	0	1.51886	24	197	1	24.9747	12	1.74875	2.65611	1
2183	15	0	2.3805	24	197	1	24.9747	12	1.52567	3.63185	1
2183	14	0	2.05675	24	197	1	24.9747	12	1.71063	3.51832	1
2183	15	0	1.90719	24	197	1	24.9747	12	1.09556	2.08943	1
2183	15	0	1.63464	24	197	1	24.9747	12	1.06193	1.73587	1
2183	15	0	2.3805	24	197	1	24.9747	12	1.52567	3.63185	1
2183	14	0	2.05675	24	197	1	24.9747	12	1.71063	3.51832	1
2183	15	0	2.3805	24	197	1	24.9747	12	1.52567	3.63185	1
2183	12	0	1.90719	24	197	1	24.9747	12	1.09556	2.08943	1
2183	11	0	2.3805	24	197	1	24.9747	12	1.52567	3.63185	1
2183	12	0	1.51886	24	197	1	24.9747	12	1.74875	2.65611	1
2183	11	0	1.51886	24	197	1	24.9747	12	1.74875	2.65611	1
2188	10	1	0.366803	24	9	0	20.1968	12	1.80585	0.662391	0
2188	14	0	0.404466	24	9	0	19.4285	12	1.82508	0.738181	1
2194	13	0	0.347493	24	9	0	21.3317	3	1.8379	0.638658	0
2203	15	0	0.648353	24	46	0	24.8713	3	0.613551	0.397798	0
2204	5	0	0.185443	24	7	1	22.9325	3	1.09556	0.203163	0
2206	13	0	0.873114	24	33	0	22.3461	3	1.52567	1.33208	1
2209	5	0	0.41458	24	12	0	20.7842	3	1.67902	0.696087	0
2209	3	0	0.2074	24	12	0	20.7842	3	1.06193	0.220244	0
2218	13	0	0.371621	24	13	0	21.0765	3	1.71063	0.635704	1
2218	13	0	0.499186	24	13	0	21.0765	3	1.52567	0.761591	1
2219	4	1	0.998665	24	2	0	22.0274	17	1.77059	1.76822	0
2220	13	0	0.639942	24	18	0	19.6699	3	1.52567	0.976338	0
2220	13	0	0.639942	24	18	0	19.6699	3	1.52567	0.976338	0
2235	13	0	0.459233	24	16	0	19.7912	9	1.64499	0.755434	0
2237	7	0	0.21954	24	8	1	24.4461	3	1.20476	0.264494	0
2241	7	1	7.91771	24	39	0	23.3375	3	1.84397	14.6	1
2241	6	1	5.08361	24	44	0	24.2828	3	1.82872	9.29651	0
2249	3	1	0.076348	24	4	0	22.7744	3	0.585366	0.0446915	1
2249	13	0	0.181649	24	4	0	23.0276	3	1.52567	0.277136	1
2249	13	0	0.181649	24	4	0	23.0276	3	1.52567	0.277136	1
2249	12	0	0.181649	24	4	0	23.0276	3	1.52567	0.277136	1
2255	9	0	0.29858	24	10	0	21.6526	3	1.79644	0.53638	0
2260	2	1	0.913869	24	32	0	19.9635	3	1.58917	1.45229	0
2260	22	0	0.99071	24	34	0	19.9635	3	1.52567	1.51149	0
2260	21	0	0.839173	24	34	0	19.9635	3	1.79644	1.50752	0
2260	5	0	0.99071	24	34	0	19.9635	3	1.52567	1.51149	0
2261	9	0	0.0298683	27	1	0	21.5254	9	1.49312	0.0445969	0
2266	9	0	0.460269	27	12	0	23.3719	14	1.77067	0.814985	0
2266	9	0	0.43643	27	12	0	23.3719	14	1.71903	0.750235	0
2282	2	1	0.411252	27	2	0	20.1542	3	1.15844	0.476409	1
2282	6	1	0.114467	27	4	0	20.9797	3	1.4646	0.167648	1
2282	17	1	0.181649	27	4	0	20.9797	3	1.50336	0.273084	1
2282	18	0	0.181649	27	4	0	21.1829	3	1.52567	0.277136	1
2282	19	0	0.0699244	27	4	0	21.1829	3	1.74875	0.12228	1
2282	12	0	0.129001	27	4	0	21.1829	3	1.22512	0.158042	1
2282	11	0	0.130809	27	4	0	21.1829	3	0.79933	0.10456	1
2292	4	1	3.84698	27	18	0	21.767	3	1.61585	6.21613	1
2292	2	1	3.84698	27	18	0	21.767	3	1.61585	6.21613	1
2293	20	0	0.639942	27	20	0	22.4742	3	1.52567	0.976338	0
2294	11	0	0.188743	27	6	0	21.8412	3	1.71063	0.322869	1
2309	4	1	4.40998	27	83	0	23.2198	3	1.42051	6.26442	0
2309	4	1	4.40998	27	83	0	23.2198	3	1.42051	6.26442	0
2309	3	1	4.40922	27	83	0	23.2198	3	1.71644	7.56815	0
2309	2	1	4.4503	27	83	0	23.2198	3	1.50845	6.71307	0
2309	3	1	3.44157	27	84	0	23.082	3	1.69535	5.83465	0
2309	4	1	3.72396	27	84	0	23.082	3	1.84397	6.86684	0
2309	4	1	3.72396	27	84	0	23.082	3	1.84397	6.86684	0
2309	2	1	3.72396	27	84	0	23.082	3	1.84397	6.86684	0
2309	5	1	3.73421	27	84	0	23.6134	3	1.76582	6.59394	0
2309	3	1	4.37991	27	84	0	23.6134	3	0.585366	2.56385	0
2309	3	1	4.37991	27	84	0	23.6134	3	0.585366	2.56385	0
2309	3	1	4.37991	27	84	0	23.6134	3	0.585366	2.56385	0
2309	3	1	4.37991	27	84	0	23.6134	3	0.585366	2.56385	0
2309	3	1	4.37991	27	84	0	23.6134	3	0.585366	2.56385	0
2309	3	1	4.37991	27	84	0	23.6134	3	0.585366	2.56385	0
2309	3	1	4.37991	27	84	0	23.6134	3	0.585366	2.56385	0
2309	6	1	4.37094	27	84	0	23.6134	3	1.74517	7.62803	0
2309	7	1	3.45391	27	84	0	23.4359	3	1.32272	4.56856	0
2309	7	1	3.45391	27	84	0	23.4359	3	1.32272	4.56856	0
2309	7	1	3.45391	27	84	0	23.4359	3	1.32272	4.56856	0
2309	7	1	3.45391	27	84	0	23.4359	3	1.32272	4.56856	0
2309	7	1	3.45391	27	84	0	23.4359	3	1.32272	4.56856	0
2309	7	1	3.45391	27	84	0	23.4359	3	1.32272	4.56856	0
2309	7	1	3.45391	27	84	0	23.4359	3	1.32272	4.56856	0
2309	7	1	3.45391	27	84	0	23.4359	3	1.32272	4.56856	0
2309	7	1	3.45391	27	84	0	23.4359	3	1.32272	4.56856	0
2309	4	1	3.45316	27	84	0	23.4359	3	1.63974	5.66228	0
2309	4	1	3.41272	27	84	0	23.4359	3	0.585366	1.99769	0
2309	4	1	3.429	27	84	0	23.4359	3	0.853391	2.92628	0
2309	5	1	3.45316	27	84	0	23.0293	3	1.65836	5.72658	0
2309	5	1	3.45316	27	84	0	23.0293	3	1.65836	5.72658	0
2309	5	1	3.45316	27	84	0	23.0293	3	1.65836	5.72658	0
2309	3	1	3.79952	27	84	0	23.0293	3	1.77059	6.72738	0
2309	5	1	3.429	27	84	0	22.854	3	0.901895	3.0926	0
2309	5	1	3.37781	27	84	0	22.854	3	1.30037	4.39239	0
2309	4	1	3.45316	27	84	0	22.854	3	1.63211	5.63593	0
2309	3	1	3.49345	27	84	0	22.854	3	1.4319	5.00229	0
2309	3	1	3.49345	27	84	0	22.854	3	1.4319	5.00229	0
2309	3	1	3.49345	27	84	0	22.854	3	1.4319	5.00229	0
2309	3	1	3.49345	27	84	0	22.854	3	1.4319	5.00229	0
2309	2	1	3.49345	27	84	0	22.854	3	1.4319	5.00229	0
2309	2	1	3.49345	27	84	0	22.854	3	1.4319	5.00229	0
2309	1	1	3.45391	27	84	0	22.854	3	1.38154	4.77172	0
2309	7	1	3.45391	27	84	0	22.854	3	1.42023	4.90535	0
2309	7	1	3.45391	27	84	0	22.854	3	1.42023	4.90535	0
2309	9	1	3.40394	27	84	0	22.854	3	1.71063	5.82286	0
2309	9	1	3.45391	27	84	0	22.854	3	1.42023	4.90535	0
2309	3	1	3.45391	27	84	0	22.854	3	1.42023	4.90535	0
2309	2	1	3.49345	27	84	0	22.854	3	1.44775	5.05765	0
2309	2	1	3.45391	27	84	0	22.854	3	1.42023	4.90535	0
2309	2	1	3.45391	27	84	0	22.854	3	1.42023	4.90535	0
2309	2	1	3.45391	27	84	0	22.854	3	1.42023	4.90535	0
2309	2	1	3.75725	27	84	0	22.854	3	1.52567	5.73232	0
2311	11	0	0.43386	27	31	0	25.1776	3	1.74875	0.758713	1
2311	5	0	0.43386	27	31	0	25.1776	3	1.74875	0.758713	1
2311	5	0	0.43573	27	31	0	25.1776	3	1.10667	0.482209	1
2311	1	0	0.466896	27	31	0	25.1776	3	0.613551	0.286465	1
2311	1	0	0.518153	27	31	0	25.1776	3	1.16586	0.604093	1
2311	1	0	0.466896	27	31	0	25.1776	3	0.613551	0.286465	1
2318	11	1	2.47669	27	9	0	22.1252	3	1.61585	4.00195	0
2326	2	0	0.0702833	27	4	0	22.2204	3	1.10667	0.0777804	0
2337	11	0	0.136387	27	3	0	20.4023	3	1.77067	0.241496	1
2341	4	0	0.287812	27	11	0	21.01	3	1.49312	0.429737	0
2353	14	0	0.557887	27	15	0	22.8953	3	1.52567	0.851149	0
2362	3	0	0.693019	27	2	0	21.2015	3	1.49312	1.03476	1
2362	2	0	0.693019	27	2	0	21.2015	3	1.49312	1.03476	1
2365	3	1	1.03812	27	4	0	21.0384	3	1.78407	1.85209	0
2369	4	1	3.372	27	12	0	21.7397	3	1.63956	5.52858	0
2373	4	0	0.646875	27	3	0	23.0536	9	1.49312	0.96586	0
2373	4	0	0.913869	27	3	0	23.0536	9	1.52567	1.39426	0
2373	4	0	0.708463	27	3	0	23.0536	9	1.01781	0.721085	0
2382	11	0	0.613332	27	19	0	22.8162	3	1.52567	0.935739	1
2382	11	0	0.613332	27	19	0	22.8162	3	1.52567	0.935739	1
2382	4	0	0.269608	27	19	0	22.8162	3	1.10667	0.298367	1
2384	6	1	2.86522	27	8	0	24.0588	3	1.8379	5.26599	1
2394	11	0	0.387937	27	13	0	22.0835	3	1.42023	0.550962	0
2394	11	0	0.499186	27	13	0	22.0835	3	1.52567	0.761591	0
2394	4	0	0.371621	27	13	0	22.0835	3	1.71063	0.635704	0
2394	4	0	0.38769	27	13	0	22.0835	3	1.64499	0.637747	0
2394	11	0	0.387937	27	13	0	22.0835	3	1.42023	0.550962	0
2398	2	1	0.458782	27	2	0	22.0767	3	1.09556	0.502622	0
2399	11	0	0.557887	27	16	0	22.5741	3	1.52567	0.851149	0
2399	11	0	0.240277	27	16	0	22.5741	3	1.74875	0.420185	0
2399	9	0	0.557887	27	16	0	22.5741	3	1.52567	0.851149	0
2399	9	0	0.557887	27	16	0	22.5741	3	1.52567	0.851149	0
2402	2	0	0.23869	27	8	0	22.5127	3	1.31956	0.314966	0
2409	13	0	0.830628	29	26	0	22.0536	3	1.52567	1.26726	0
2409	15	0	0.8182	29	26	0	22.0536	3	1.77067	1.44876	0
2409	15	0	0.8182	29	26	0	22.0536	3	1.77067	1.44876	0
2410	5	1	1.7079	29	10	0	21.9657	9	1.72282	2.9424	0
2415	1	1	0.893315	29	42	1	24.8744	3	1.01781	0.909229	0
2415	5	1	1.06377	29	42	1	24.8744	3	1.64706	1.7521	0
2415	5	0	1.01769	29	42	1	25.1229	3	1.28899	1.31179	0
2415	5	0	1.14809	29	42	1	25.1229	3	1.82175	2.09154	0
2415	5	0	0.801817	29	42	1	25.1229	3	1.54184	1.23628	0
2415	5	0	0.798636	29	42	1	25.1229	3	1.09556	0.87495	0
2415	5	0	0.897766	29	42	1	25.1229	3	1.71063	1.53574	0
2415	1	0	1.12867	29	42	1	25.1229	3	1.52567	1.72197	0
2416	1	1	0.192463	29	7	0	24.8827	6	1.49312	0.28737	0
2416	1	1	0.277014	29	7	0	24.8827	6	1.71903	0.476194	0
2416	1	1	0.27476	29	7	0	24.8827	6	1.64706	0.452546	0
2416	3	0	0.299059	29	7	0	25.2775	6	1.52567	0.456264	0
2420	8	1	0.181649	29	4	0	22.3123	3	1.61585	0.293518	1
2420	11	0	0.181649	29	4	0	22.0435	3	1.52567	0.277136	1
2426	3	1	0.767423	29	25	0	22.9845	3	1.8379	1.41045	0
2426	15	0	0.689087	29	27	0	22.3336	3	1.34248	0.925086	0
2430	15	1	1.49564	29	11	1	23.0279	3	1.71063	2.55847	0
2432	22	0	0.176393	29	6	0	21.5975	3	1.55732	0.274701	0
2432	22	0	0.176393	29	6	0	21.5975	3	1.55732	0.274701	0
2436	9	0	0.837261	29	29	0	22.3407	3	1.64706	1.37902	0
2456	5	1	0.767423	29	25	0	24.6017	3	1.8379	1.41045	0
2456	11	0	0.56416	29	25	0	23.8519	3	1.49312	0.842357	0
2459	18	0	0.608953	29	23	0	24.4442	3	1.42023	0.864855	0
2459	1	0	0.375826	29	23	0	24.4442	3	0.613551	0.230589	0
2463	9	0	0.468491	29	13	0	22.7273	3	1.52567	0.71476	0
2464	14	0	0.71229	29	30	0	19.2683	9	1.71063	1.21846	0
2467	3	1	0.691129	29	5	0	20.6928	9	1.50336	1.03902	0
2470	5	1	1.7049	29	30	0	22.9592	3	1.71063	2.91644	1
2470	5	1	1.7049	29	30	0	22.9592	3	1.71063	2.91644	1
2470	5	1	1.7049	29	30	0	22.9592	3	1.71063	2.91644	1
2470	5	1	1.95606	29	30	0	22.9592	3	1.67902	3.28426	1
2470	5	1	1.7049	29	30	0	22.9592	3	1.71063	2.91644	1
2470	5	1	1.56984	29	30	0	22.9592	3	1.54184	2.42044	1
2470	5	1	1.7049	29	30	0	22.9592	3	1.71063	2.91644	1
2470	5	1	1.7049	29	30	0	22.9592	3	1.71063	2.91644	1
2470	5	1	1.7049	29	30	0	22.9592	3	1.71063	2.91644	1
2470	5	1	1.7049	29	30	0	22.9592	3	1.71063	2.91644	1
2470	5	1	1.90073	29	30	0	22.9592	3	1.48201	2.8169	1
2470	5	1	1.78117	29	30	0	22.9592	3	1.44775	2.57869	1
2470	5	1	1.78117	29	30	0	22.9592	3	1.44775	2.57869	1
2470	5	1	1.74735	29	30	0	22.9592	3	1.42023	2.48165	1
2470	5	1	1.74735	29	30	0	22.9592	3	1.42023	2.48165	1
2470	5	1	1.79435	29	30	0	22.9592	3	1.55732	2.79439	1
2470	5	1	1.81773	29	30	0	22.9592	3	1.34248	2.44027	1
2470	5	1	1.84509	29	30	0	22.9592	3	1.61579	2.98126	1
2470	5	1	1.95606	29	30	0	22.9592	3	1.67902	3.28426	1
2470	5	1	1.79606	29	30	0	22.9592	3	1.79644	3.22651	1
2470	4	1	1.86697	29	30	0	22.9592	3	1.28899	2.4065	1
2472	1	1	0.315398	29	2	0	22.0219	3	1.78927	0.564334	1
2475	3	1	4.79182	29	37	0	25.2505	3	1.77067	8.48474	0
2481	8	0	0.167539	29	4	1	21.4959	3	1.71903	0.288004	0
2498	5	0	0.0355732	29	2	0	22.9184	3	1.74875	0.0622086	1
2506	3	1	6.01535	29	16	0	21.7162	3	1.68322	10.1252	1
2516	15	0	0.261433	29	6	0	21.2677	3	1.52567	0.39886	0
2528	7	1	0.881091	29	31	1	22.3791	3	1.71903	1.51462	0
2528	7	1	0.881091	29	31	1	22.3791	3	1.71903	1.51462	0
2528	6	1	0.726151	29	31	1	22.3791	3	1.22512	0.889622	0
2528	14	0	0.93364	29	31	1	21.8002	3	1.52567	1.42442	0
2528	11	0	0.881091	29	31	1	21.8002	3	1.71903	1.51462	0
2531	11	0	0.211385	29	13	0	22.8233	3	1.74875	0.369659	0
2532	6	0	0.0669515	29	2	0	24.0817	3	1.71063	0.114529	0
2533	5	0	0.167234	29	1	0	23.2752	3	1.10667	0.185072	0
2537	1	1	1.31798	29	6	0	22.5676	3	1.71903	2.26565	0
2547	5	1	2.07591	29	14	0	22.3629	3	1.52567	3.16714	0
2547	3	1	2.92557	29	14	0	22.3192	3	1.61585	4.72727	0
2547	4	1	1.99927	29	14	0	22.7059	3	1.78407	3.56685	0
2547	11	1	2.01003	29	14	0	22.3629	3	1.8379	3.69424	0
2554	12	0	0.320516	29	11	1	21.1897	2	1.20406	0.385919	0
2555	1	0	0	29	3	0	23.5093	9	1.49312	0	0
2555	1	0	0	29	3	0	23.5093	9	1.49312	0	0
2555	1	0	0	29	3	0	23.5093	9	1.64499	0	0
2557	5	0	0.130809	29	4	0	22.5125	3	0.79933	0.10456	0
2559	15	1	0.178007	29	4	1	21.1504	3	1.79747	0.319961	0
2559	18	0	0.178007	29	4	1	21.416	3	1.77067	0.315191	0
2559	19	0	0.114467	29	4	1	21.416	3	1.49312	0.170912	0
2562	14	1	2.47742	29	10	0	21.375	3	1.74579	4.32507	0
2562	9	1	2.61192	29	10	0	21.375	3	1.0628	2.77596	0
2563	4	0	0.747832	29	3	0	23.4589	3	1.78927	1.33808	1
2563	4	0	0.747832	29	3	0	23.4589	3	1.78927	1.33808	1
2563	4	0	0.913869	29	3	0	23.4589	3	1.52567	1.39426	1
2567	8	0	0.181649	29	4	0	23.8025	3	1.52567	0.277136	1
2583	5	1	1.16263	29	76	0	22.5331	3	1.20523	1.40124	0
2583	4	1	1.3267	29	76	0	22.5331	3	1.64499	2.18241	0
2583	18	0	1.56542	29	82	0	22.4671	3	1.52567	2.38831	0
2583	18	0	1.48912	29	82	0	22.4671	3	1.64706	2.45267	0
2584	5	1	1.38327	29	6	0	22.4541	3	1.52567	2.1104	1
2587	9	0	0.341148	29	10	0	20.6884	3	1.64706	0.561891	1
2595	1	0	0.362112	29	27	0	22.5164	3	0.613551	0.222174	0
2598	13	0	0.370312	29	10	1	21.2515	3	1.52567	0.564972	0
2598	13	0	0.370312	29	10	1	21.2515	3	1.52567	0.564972	0
2603	12	0	0.086496	29	3	0	23.0375	3	1.64706	0.142464	1
2603	9	0	0.0949436	29	3	0	23.0375	3	1.52567	0.144852	1
2606	10	0	0.0180393	29	1	0	20.6551	3	1.10667	0.0199635	0
2612	12	0	0.708449	29	34	0	22.0221	3	1.49312	1.0578	0
2612	12	0	0.708449	29	34	0	22.0221	3	1.49312	1.0578	0
2612	12	0	0.708449	29	34	0	22.0221	3	1.49312	1.0578	0
2614	2	1	0.658502	29	32	0	22.6762	3	1.09259	0.719471	1
2614	13	0	0.953028	29	32	0	22.7935	3	1.52567	1.454	1
2623	9	0	0.159657	29	5	0	21.4323	3	1.71063	0.273114	1
2635	14	1	1.78232	29	13	0	21.9914	3	1.76444	3.1448	0
2653	4	1	0.261433	29	9	0	21.9261	3	1.50336	0.393028	1
2653	2	1	0.188743	29	9	0	21.9261	3	1.70064	0.320985	1
2653	4	1	0.299059	29	9	0	21.9261	3	1.52567	0.456264	1
2653	4	1	0.299059	29	9	0	21.9261	3	1.52567	0.456264	1
2653	5	0	0.299059	29	9	0	21.7433	3	1.52567	0.456264	0
2659	6	1	0.139236	29	3	1	20.2456	16	1.63956	0.228285	0
2659	10	0	0.139236	29	3	1	19.4656	16	1.52567	0.212428	0
2663	8	0	0.0565832	29	2	0	21.7516	5	1.09556	0.0619901	0
2689	17	1	11.419	29	53	0	20.8882	3	1.74517	19.9281	0
2689	5	1	11.419	29	53	0	20.8882	3	1.75757	20.0697	0
2689	3	1	11.4115	29	53	0	20.8882	3	0.809467	9.23723	0
2689	11	1	7.92535	29	60	0	20.5596	3	1.7289	13.7021	0
2698	16	0	0.0456453	29	1	0	21.4714	3	1.67902	0.0766393	1
2725	5	0	0.295369	29	2	0	20.6657	3	1.01781	0.300631	1
2738	4	1	1.11576	29	45	0	20.9668	3	1.71903	1.91803	0
2738	8	0	0.598362	29	45	0	21.5963	3	1.10667	0.662188	0
2747	3	0	0.190226	29	2	0	21.8286	3	1.06193	0.202006	0
2747	1	0	0.255474	29	2	0	21.8286	3	1.09556	0.279886	0
2763	4	0	0.0485982	29	1	0	21.7287	3	1.52567	0.0741446	0
2779	1	0	0	29	1	0	20.1074	3	1.54184	0	1
2785	5	1	0.548792	29	13	0	20.6718	3	1.27963	0.702251	1
2785	7	0	0.299577	29	15	0	20.8677	3	1.09556	0.328203	1
2786	5	0	0.190226	29	1	1	21.7069	3	1.06193	0.202006	0
2790	3	0	0.0866674	29	5	0	21.3483	3	1.74875	0.15156	1
2790	3	0	0.0996293	29	5	0	21.3483	3	1.06193	0.105799	1
2790	2	0	0.208147	29	5	0	21.3483	3	1.53557	0.319622	1
2810	2	0	0.709156	29	1	0	21.1683	3	1.44775	1.02668	0
2823	4	0	0.566268	28	22	0	21.6183	3	1.71063	0.968671	1
2826	3	0	0.40412	28	1	0	20.4023	3	1.52567	0.616553	0
2831	5	0	0.0410503	28	2	0	23.4213	3	1.06193	0.0435925	0
2831	6	0	0.0389024	28	2	0	23.4213	3	0.613551	0.0238686	0
2831	6	0	0.0389024	28	2	0	23.4213	3	0.613551	0.0238686	0
2838	1	0	0	28	2	0	22.1728	3	1.01781	0	1
2851	5	0	0.724975	28	2	0	22.1478	3	1.77987	1.29036	0
2851	4	0	0.526169	28	2	0	22.1478	3	1.71063	0.900077	0
2859	7	0	0.209335	28	10	0	21.3446	3	1.09556	0.229339	0
2859	7	0	0.209335	28	10	0	21.3446	3	1.09556	0.229339	0
2863	9	0	0.0343411	28	2	0	22.0983	3	0.79933	0.0274499	0
2891	4	0	0.363514	28	11	0	21.7816	3	1.77067	0.643664	1
2897	4	1	1.65191	28	8	0	21.9075	3	1.50336	2.48341	0
2902	3	0	0.0525126	28	1	0	21.5271	3	0.613551	0.0322192	0
2902	3	0	0.0525126	28	1	0	21.5271	3	0.613551	0.0322192	0
2916	9	0	0.347456	28	12	1	23.3582	3	1.71063	0.594366	0
2916	6	0	0.468491	28	12	1	23.3582	3	1.52567	0.71476	0
2922	5	1	0.126955	28	1	0	20.983	3	1.58917	0.201753	0
2922	1	0	0.0528963	28	3	0	21.5253	3	1.74875	0.0925023	0
2925	6	0	0.898276	28	5	0	22.6778	3	1.09556	0.984111	0
2925	6	0	0.898276	28	5	0	22.6778	3	1.09556	0.984111	0
2925	4	0	1.24988	28	5	0	22.6778	3	1.52567	1.9069	0
2925	6	0	1.18781	28	5	0	22.6778	3	1.71903	2.04188	0
2925	5	0	1.13247	28	5	0	22.6778	3	1.28899	1.45975	0
2946	13	0	0.166419	28	1	0	22.9168	3	1.74875	0.291025	0
3003	1	0	0	28	1	0	20.977	3	1.71903	0	0
3012	1	0	0	28	1	0	22.8	3	1.74875	0	0
3028	1	0	0	28	2	0	20.9988	3	0.613551	0	0
200771	10	0	0.0180393	28	1	1	22.4791	3	1.10667	0.0199635	0
300003	10	0	0.136387	28	3	0	23.0897	3	1.77067	0.241496	1
300010	3	1	0.40412	28	2	0	21.0498	9	1.52567	0.616553	0
300014	12	0	0.299059	28	7	0	23.5506	3	1.52567	0.456264	0
300015	4	0	0.166419	28	2	0	23.4314	17	1.74875	0.291025	0
300015	1	0	0.255474	28	2	0	23.4314	17	1.09556	0.279886	0
300017	10	0	0.893699	28	29	0	22.2439	9	1.52567	1.36349	1
300017	8	0	0.611998	28	29	0	22.2439	9	1.09556	0.670478	1
300017	7	0	0.893699	28	29	0	22.2439	9	1.52567	1.36349	1
300017	10	0	0.893699	28	29	0	22.2439	9	1.52567	1.36349	1
300017	7	0	0.893699	28	29	0	22.2439	9	1.52567	1.36349	1
300017	6	0	0.474752	28	29	0	22.2439	9	1.06193	0.504153	1
300017	6	0	0.837261	28	29	0	22.2439	9	1.64706	1.37902	1
300017	22	0	0.63087	28	29	0	22.2439	9	1.49312	0.941963	1
300017	12	0	0.691398	28	29	0	22.2439	9	1.01781	0.703716	1
300017	5	0	0.691398	28	29	0	22.2439	9	1.01781	0.703716	1
300017	5	0	0.842573	28	29	0	22.2439	9	1.71903	1.44841	1
300017	22	0	0.63087	28	29	0	22.2439	9	1.49312	0.941963	1
300017	8	0	0.611998	28	29	0	22.2439	9	1.09556	0.670478	1
300017	5	0	0.691398	28	29	0	22.2439	9	1.01781	0.703716	1
300019	4	0	0.40412	29	3	0	21.6616	3	1.52567	0.616553	0
300023	8	1	0.0485982	29	1	0	17.3012	3	1.50336	0.0730605	0
300023	9	0	0.0485982	29	1	0	17.9239	3	1.52567	0.0741446	0
300023	9	0	0.0485982	29	1	0	17.9239	3	1.52567	0.0741446	0
300027	6	1	0.261433	29	8	0	21.1287	18	1.52567	0.39886	0
300027	8	0	0.261433	29	8	0	21.0591	18	1.52567	0.39886	0
300027	8	0	0.261433	29	8	0	21.0591	18	1.52567	0.39886	0
300027	6	0	0.261433	29	8	0	21.0591	18	1.52567	0.39886	0
300027	6	0	0.261433	29	8	0	21.0591	18	1.52567	0.39886	0
300027	6	0	0.261433	29	8	0	21.0591	18	1.52567	0.39886	0
300027	6	0	0.261433	29	8	0	21.0591	18	1.52567	0.39886	0
300027	6	0	0.261433	29	8	0	21.0591	18	1.52567	0.39886	0
300027	16	0	0.167134	29	8	0	21.0591	18	1.49312	0.249551	0
300027	16	0	0.261433	29	8	0	21.0591	18	1.52567	0.39886	0
300027	8	0	0.167134	29	8	0	21.0591	18	1.49312	0.249551	0
300027	6	0	0.261433	29	8	0	21.0591	18	1.52567	0.39886	0
300027	6	0	0.261433	29	8	0	21.0591	18	1.52567	0.39886	0
300027	7	0	0.261433	29	8	0	21.0591	18	1.52567	0.39886	0
300027	6	0	0.261433	29	8	0	21.0591	18	1.52567	0.39886	0
300029	2	1	0	29	2	0	19.507	3	1.72003	0	1
300030	3	1	0.917714	29	3	0	20.1254	3	1.76564	1.62035	0
300036	22	0	0.38769	29	13	0	21.3519	9	1.64499	0.637747	0
300037	1	0	0.329064	29	9	0	22.6622	3	1.77067	0.582664	1
300037	1	0	0.329064	29	9	0	22.6622	3	1.77067	0.582664	1
300038	10	0	0.139236	29	3	0	21.5667	9	1.52567	0.212428	0
300049	21	0	0.549881	29	19	0	20.6162	3	1.55732	0.856342	0
300049	11	0	0.549881	29	19	0	20.6162	3	1.55732	0.856342	0
300049	21	0	0.549881	29	19	0	20.6162	3	1.55732	0.856342	0
300050	14	0	0.556912	29	14	0	19.7474	9	1.77987	0.99123	0
300052	11	0	0.299059	29	9	0	19.6338	9	1.52567	0.456264	1
300052	8	0	0.192463	29	9	0	19.6338	9	1.49312	0.28737	1
300061	9	1	0.0949436	29	3	0	21.5585	12	1.61585	0.153414	1
300061	8	1	0.0934762	29	3	0	21.5585	12	1.06175	0.0992485	1
300061	12	0	0.0949436	29	3	0	20.7762	12	1.52567	0.144852	0
300061	11	0	0.0934762	29	3	0	20.7762	12	1.21458	0.113535	0
300061	11	0	0.0934762	29	3	0	20.7762	12	1.21458	0.113535	0
300068	8	1	0.458782	29	20	0	22.8793	3	0.972865	0.446333	1
300068	11	1	0.477201	29	21	0	23.0515	3	1.09259	0.521383	1
300068	15	0	0.667133	29	21	0	23.1954	3	1.64706	1.09881	1
300068	12	0	0.477201	29	21	0	23.1954	3	1.09259	0.521383	1
300068	17	0	0.322259	29	21	0	23.1954	3	1.74875	0.56355	1
300068	12	0	0.477012	29	21	0	23.1954	3	1.09556	0.522594	1
300077	5	1	1.21792	29	12	1	20.3753	3	0.674143	0.821051	0
300078	11	0	0.407187	29	13	0	20.6841	3	1.79644	0.731486	0
300082	7	0	0.0179448	29	1	0	22.628	3	1.74875	0.0313809	1
300083	11	0	0.310294	29	12	0	22.3837	3	1.49312	0.463305	0
300083	11	0	0.310294	29	12	0	22.3837	3	1.49312	0.463305	0
300084	13	0	0.764485	29	24	0	20.2267	2	1.1467	0.876638	0
300084	10	0	0.786256	29	24	0	20.2267	2	1.52567	1.19956	0
300084	19	0	0.601237	29	24	0	20.2267	2	1.20406	0.723923	0
300084	10	0	0.786256	29	24	0	20.2267	2	1.52567	1.19956	0
300093	4	1	0.383898	29	12	0	19.8081	3	1.84397	0.707895	1
300093	12	0	1.01812	29	34	0	19.5861	3	1.7289	1.76022	0
300109	7	0	0.547297	29	3	0	20.9223	3	1.64499	0.900299	0
300109	7	0	0.724975	29	3	0	20.9223	3	1.77987	1.29036	0
300111	5	1	1.14167	29	41	0	21.1486	3	1.75757	2.00656	1
300111	11	0	0.883558	29	41	0	19.5102	3	1.71063	1.51144	1
300111	11	0	0.924379	29	41	0	19.5102	3	1.78927	1.65397	1
300111	11	0	1.11243	29	41	0	19.5102	3	1.52567	1.69719	1
300117	15	0	0.403402	29	11	0	21.0806	5	1.64706	0.664427	1
300117	14	0	0.320516	29	11	0	21.0806	5	1.20406	0.385919	1
300118	7	1	0.418267	29	16	0	23.1614	3	1.74517	0.729946	0
300118	1	1	0.368225	29	16	0	23.1614	3	1.20596	0.444063	0
300118	11	0	0.641942	29	26	0	23.6588	3	1.71063	1.09812	0
300118	9	0	0.855261	29	26	0	23.6588	3	1.7289	1.47866	0
300118	9	0	0.855261	29	26	0	23.6588	3	1.7289	1.47866	0
300123	4	1	0.482281	29	17	0	21.3182	3	1.42023	0.684952	1
300123	13	0	0.613332	29	17	0	21.1857	3	1.52567	0.935739	1
300123	12	0	0.482281	29	17	0	21.1857	3	1.42023	0.684952	1
300123	13	0	0.613332	29	17	0	21.1857	3	1.52567	0.935739	1
300123	12	0	0.482281	29	17	0	21.1857	3	1.42023	0.684952	1
300124	2	1	0.461633	29	28	0	23.1666	3	1.0628	0.490626	0
300124	10	0	0.703488	29	28	0	23.6105	3	1.42023	0.999117	0
300124	10	0	0.461633	29	28	0	23.6105	3	1.06193	0.490222	0
300124	3	0	0.690576	29	28	0	23.6105	3	0.922217	0.63686	0
300124	4	0	0.677734	29	28	0	23.6105	3	1.71063	1.15935	0
300124	3	0	0.690576	29	28	0	23.6105	3	0.922217	0.63686	0
300128	1	1	3.41958	29	14	0	21.829	3	1.42586	4.87585	0
300128	4	1	3.68603	29	21	1	21.0339	3	1.49312	5.50368	0
300129	11	0	0.167539	29	4	0	22.072	3	1.71903	0.288004	0
300136	5	0	0.720973	29	29	0	22.749	3	1.64499	1.18599	0
300137	5	0	0.40412	29	1	0	20.8287	3	1.52567	0.616553	1
300138	12	0	0.190226	29	1	0	22.3071	3	1.06193	0.202006	1
300145	9	0	0.0179448	29	1	1	22.3693	3	1.74875	0.0313809	1
300153	15	0	0.38579	29	26	0	20.6751	3	1.74875	0.67465	1
300157	4	1	0.893699	29	29	0	20.3608	2	1.52567	1.36349	1
300157	5	1	0.842573	29	29	0	20.3608	2	1.71903	1.44841	1
300157	10	0	0.842573	29	27	0	19.8571	2	1.71903	1.44841	1
300157	14	0	0.893699	29	27	0	19.8571	2	1.52567	1.36349	1
300157	10	0	0.730123	29	27	0	19.8571	2	1.78927	1.30639	1
300157	9	0	0.730123	29	27	0	19.8571	2	1.78927	1.30639	1
300157	19	0	0.844997	29	27	0	19.8571	2	1.25832	1.06327	1
300157	5	0	0.893699	29	27	0	19.8571	2	1.52567	1.36349	1
300164	8	1	2.58388	29	10	0	20.2639	2	1.52567	3.94214	0
300169	9	0	0.40412	29	10	0	20.4502	3	1.52567	0.616553	0
300169	9	0	0.40412	29	10	0	20.4502	3	1.52567	0.616553	0
300170	3	1	0.299059	29	8	0	21.2599	9	1.67102	0.499733	0
300170	15	0	0.25575	29	8	0	21.7567	9	1.64499	0.420706	0
300170	11	0	0.135277	29	8	0	21.7567	9	1.74875	0.236566	0
300177	4	1	1.61776	29	7	0	21.2053	3	1.5087	2.44072	1
300178	14	0	0.406515	29	11	0	21.2637	12	1.71903	0.698811	1
300179	7	0	0.0179448	29	1	0	19.8483	3	1.74875	0.0313809	0
300179	7	0	0.0485982	29	1	0	19.8483	3	1.52567	0.0741446	0
300191	14	0	0.33532	29	8	0	19.8228	2	1.52567	0.511586	0
300191	14	0	0.33532	29	8	0	19.8228	2	1.52567	0.511586	0
300191	14	0	0.33532	29	8	0	19.8228	2	1.52567	0.511586	0
300195	11	0	0.283567	29	9	0	21.1067	3	1.64499	0.466466	0
300195	11	0	0.283567	29	9	0	21.1067	3	1.64499	0.466466	0
300195	10	0	0.370312	29	9	0	21.1067	3	1.52567	0.564972	0
300195	10	0	0.370312	29	9	0	21.1067	3	1.52567	0.564972	0
300195	11	0	0.283567	29	9	0	21.1067	3	1.64499	0.466466	0
300195	7	0	0.24362	29	9	0	21.1067	3	1.40987	0.343473	0
300195	6	0	0.24362	29	9	0	21.1067	3	1.40987	0.343473	0
300195	7	0	0.271245	29	9	0	21.1067	3	1.71063	0.463998	0
300195	3	0	0.287976	29	9	0	21.1067	3	1.78927	0.515267	0
300199	8	0	0.139236	29	3	0	20.4167	3	1.52567	0.212428	1
300199	5	0	0.098818	29	3	0	20.4167	3	1.71063	0.169041	1
300199	5	0	0.098818	29	3	0	20.4167	3	1.71063	0.169041	1
300204	9	0	0.468491	29	14	0	20.1859	3	1.52567	0.71476	0
300206	12	0	0.500484	29	38	0	21.2158	3	1.06193	0.531479	0
300206	12	0	0.500484	29	38	0	21.2158	3	1.06193	0.531479	1
300206	10	0	0.93364	29	38	0	21.2158	3	1.52567	1.42442	1
300206	13	0	0.93364	29	38	0	21.2158	3	1.52567	1.42442	1
300206	8	0	0.72913	29	38	0	21.2158	3	1.71063	1.24727	1
300206	8	0	0.93364	29	38	0	21.2158	3	1.52567	1.42442	1
300206	8	0	0.725241	29	38	0	21.2158	3	1.01781	0.738162	1
300206	10	0	0.93364	29	38	0	21.2158	3	1.52567	1.42442	1
300208	10	0	0.850109	29	78	1	21.1843	3	1.74875	1.48663	0
300208	10	0	0.853148	29	78	1	21.1843	3	1.10667	0.944153	0
300208	12	0	0.853148	29	78	1	21.1843	3	1.10667	0.944153	0
300208	17	0	0.853148	29	78	1	21.1843	3	1.10667	0.944153	0
300208	10	0	0.853148	29	78	1	21.1843	3	1.10667	0.944153	0
300208	1	0	0.853148	29	78	1	21.1843	3	1.10667	0.944153	0
300209	17	0	0.103717	29	3	0	21.2908	6	1.64499	0.170613	0
300216	10	0	0.222337	28	5	0	19.1016	3	1.52567	0.339212	0
300217	2	1	0.0588702	28	2	0	21.5975	3	1.4646	0.0862211	1
300217	10	0	0.0355732	28	2	0	21.7483	3	1.74875	0.0622086	1
300218	6	0	0.158551	28	5	0	21.4391	3	1.01781	0.161375	1
300218	5	0	0.0945577	28	5	0	21.4391	3	0.613551	0.058016	1
300218	5	0	0.0945577	28	5	0	21.4391	3	0.613551	0.058016	1
300219	8	0	0.139236	28	3	1	22.1282	3	1.52567	0.212428	0
300224	5	0	0.0357809	28	1	0	21.9381	3	1.64499	0.0588593	0
300228	5	1	0.150969	28	9	0	21.3144	3	1.74579	0.263562	0
300228	8	0	0.150969	28	9	0	21.185	3	1.74875	0.264007	0
300228	7	0	0.150969	28	9	0	21.185	3	1.74875	0.264007	0
300230	4	1	1.36673	28	60	0	21.8892	3	1.77067	2.42003	0
300230	13	0	1.36673	28	60	0	21.8905	3	1.77067	2.42003	0
300230	9	0	1.03643	28	60	0	21.8905	3	1.49312	1.54751	0
300230	11	0	1.36673	28	60	0	21.8905	3	1.77067	2.42003	0
300230	7	0	1.38327	28	60	0	21.8905	3	1.52567	2.1104	0
300230	13	0	1.36673	28	60	0	21.8905	3	1.77067	2.42003	0
300230	16	0	1.21804	28	60	0	21.8905	3	1.34248	1.63519	0
300230	3	0	1.15868	28	60	0	21.8905	3	1.64499	1.90602	0
300230	3	0	1.36673	28	60	0	21.8905	3	1.77067	2.42003	0
300232	10	0	0.468491	28	12	0	22.7014	3	1.52567	0.71476	0
300232	1	0	0.362658	28	12	0	22.7014	3	1.64499	0.59657	0
300245	14	0	0.499186	28	13	0	20.111	9	1.52567	0.761591	0
300247	8	0	0.261433	28	6	0	20.0818	3	1.52567	0.39886	0
300249	10	0	0	28	1	0	21.0941	9	1.42023	0	0
300257	9	0	0.810036	28	24	0	21.9717	3	1.7289	1.40047	0
300258	1	0	0	28	1	0	21.0763	3	1.64499	0	1
300261	12	0	0.129001	28	4	0	21.4517	3	1.22512	0.158042	0
300269	13	0	0.181649	28	4	0	20.7536	12	1.52567	0.277136	0
300279	6	1	0.130809	28	4	0	21.0806	3	0.585366	0.0765712	0
300279	11	0	0.161002	28	5	0	21.4461	3	0.79933	0.128694	0
300280	1	0	0.400247	28	1	0	21.2242	12	1.74875	0.699931	0
300284	3	1	1.65191	28	5	0	22.6735	13	1.61585	2.66923	0
300285	8	0	0.40412	28	1	0	21.8744	3	1.52567	0.616553	0
300292	8	0	0.118417	28	6	0	22.1659	9	1.06193	0.125751	0
300298	5	1	0.190226	28	1	0	21.1619	3	1.08631	0.206645	0
300328	8	0	0.40412	28	10	1	20.7907	3	1.52567	0.616553	1
300339	21	0	0.370312	28	9	0	21.7381	9	1.52567	0.564972	1
300339	16	0	0.283567	28	9	0	21.7381	9	1.64499	0.466466	1
300339	12	0	0.150969	28	9	0	21.7381	9	1.74875	0.264007	1
300339	9	0	0.150969	28	9	0	21.7381	9	1.74875	0.264007	1
300347	2	1	1.60621	27	10	0	21.884	13	1.52567	2.45054	0
300353	9	0	0.098818	27	3	0	20.6625	3	1.71063	0.169041	0
300354	4	1	1.36349	27	3	0	18.6791	3	1.63956	2.23552	1
300362	21	0	0.139236	27	3	0	19.8406	3	1.52567	0.212428	0
300362	7	0	0.139236	27	3	0	19.8406	3	1.52567	0.212428	0
300362	8	0	0.139236	27	3	0	19.8406	3	1.52567	0.212428	0
300362	21	0	0.139236	27	3	0	19.8406	3	1.52567	0.212428	0
300362	7	0	0.139236	27	3	0	19.8406	3	1.52567	0.212428	0
300362	8	0	0.139236	27	3	0	19.8406	3	1.52567	0.212428	0
300362	21	0	0.139236	27	3	0	19.8406	3	1.52567	0.212428	0
300363	9	0	0.176724	27	5	0	21.8563	3	1.79644	0.317474	0
300378	2	0	0.398189	27	14	0	21.3044	9	0.79933	0.318285	0
300378	2	0	0.398189	27	14	0	21.3044	9	0.79933	0.318285	0
300382	13	0	0.715773	27	21	0	20.7267	3	1.52567	1.09203	0
300387	10	1	0.268358	27	18	0	20.2854	3	1.74875	0.469291	0
300387	11	0	0.268358	27	21	0	20.342	3	1.74875	0.469291	0
300387	7	0	0.603245	27	21	0	20.342	3	1.77067	1.06815	0
300387	7	0	0.603245	27	21	0	20.342	3	1.77067	1.06815	0
300389	7	0	0.219104	27	7	0	21.5683	3	1.21458	0.26612	0
300393	2	0	0.0715399	27	3	0	22.4845	3	1.78927	0.128004	1
300393	1	0	0.0989392	27	3	0	22.4845	3	1.7289	0.171056	1
300394	3	0	0.913869	27	3	0	20.7552	3	1.52567	1.39426	0
300394	4	0	0.913869	27	3	0	20.7552	3	1.52567	1.39426	0
300394	4	0	0.913869	27	3	0	20.7552	3	1.52567	1.39426	0
300396	1	0	0	27	1	1	20.6243	3	0.922217	0	0
300398	10	0	0.299059	27	8	0	21.6892	3	1.52567	0.456264	0
300407	7	0	0.217007	27	7	0	21.3649	3	1.71063	0.371217	0
300407	7	0	0.217007	27	7	0	21.3649	3	1.71063	0.371217	0
300408	5	0	0.217964	27	5	0	22.5507	3	1.77067	0.385941	0
300409	1	0	0.0482957	27	1	0	22.6057	3	1.10667	0.0534474	0
300418	8	1	1.47563	27	6	0	21.9978	9	1.45543	2.14767	0
300418	1	1	0.984391	27	8	0	21.731	9	1.06193	1.04535	0
300421	2	0	0.731647	27	1	0	20.6968	3	1.34248	0.982222	0
300435	6	0	0.913869	27	4	0	21.6016	4	1.52567	1.39426	1
300435	5	0	0.913869	27	4	0	21.6016	4	1.52567	1.39426	1
300435	6	0	0.913869	27	4	0	21.6016	4	1.52567	1.39426	1
300437	6	0	0.40412	27	1	0	21.2167	3	1.52567	0.616553	0
300439	7	1	0.738532	27	6	0	21.5571	3	1.63211	1.20537	1
300454	1	0	0	27	5	0	22.6409	9	0.613551	0	0
300454	1	0	0	27	5	0	22.6409	9	1.77067	0	0
300454	1	0	0	27	5	0	22.6409	9	1.77067	0	0
300454	1	0	0	27	5	0	22.6409	9	1.42023	0	0
300454	1	0	0	27	5	0	22.6409	9	1.52567	0	0
300459	2	1	0	27	1	0	21.7258	9	1.71101	0	0
300459	2	1	0	27	2	0	21.3279	9	1.04975	0	0
300493	1	0	0.240277	34	17	0	21.3425	9	1.74875	0.420185	1
300499	6	1	1.29187	34	6	0	20.1415	3	1.72586	2.22958	0
300511	4	1	0.766419	34	3	0	21.5127	1	0.79933	0.612622	1
300514	5	0	0.0485982	34	1	0	20.5793	3	1.52567	0.0741446	0
300553	3	0	0.190226	34	1	0	19.2343	3	1.06193	0.202006	0
300558	5	0	0.40412	34	1	0	21.5324	3	1.52567	0.616553	0
300562	5	0	0.691129	34	2	0	21.3227	3	1.52567	1.05443	0
300562	5	0	0.309054	34	2	0	21.3227	3	1.74875	0.540457	0
300567	16	0	0.192463	34	7	0	21.6025	3	1.49312	0.28737	1
300568	5	0	0.0703256	34	4	0	21.3441	3	1.64499	0.115685	1
300568	5	0	0.0949436	34	4	0	21.3441	3	1.52567	0.144852	1
300568	4	0	0.0669515	34	4	0	21.3441	3	1.71063	0.114529	1
300597	4	0	0.0837575	34	3	1	20.0581	9	1.09259	0.0915124	0
300597	4	0	0.0837575	34	3	1	20.0581	9	1.09259	0.0915124	0
300607	1	0	0	34	2	0	21.915	3	1.74875	0	0
300607	1	0	0	34	2	0	21.915	3	1.10667	0	0
300608	2	0	0.126955	34	1	0	20.6227	9	1.52567	0.193691	0
300611	10	1	0.648127	34	2	0	20.3282	3	1.71903	1.11415	0
300620	3	0	0.167448	34	7	1	20.3195	3	1.42023	0.237815	0
300624	1	0	0	34	2	0	20.752	9	1.71903	0	1
300624	1	0	0	34	2	0	20.752	9	1.49312	0	1
300628	8	0	0.0949436	34	2	0	22.0273	3	1.52567	0.144852	0
300628	6	0	0.0929589	34	2	0	22.0273	3	1.77067	0.1646	0
300628	8	0	0.0949436	34	2	0	22.0273	3	1.52567	0.144852	0
300628	6	0	0.0929589	34	2	0	22.0273	3	1.77067	0.1646	0
300628	6	0	0.0929589	34	2	0	22.0273	3	1.77067	0.1646	0
300628	8	0	0.0949436	34	2	0	22.0273	3	1.52567	0.144852	0
300632	5	0	0.126955	34	1	0	20.7374	3	1.52567	0.193691	1
300632	5	0	0.126955	34	1	0	20.7374	3	1.52567	0.193691	1
300661	4	1	0	34	2	0	20.0912	3	1.66227	0	1
300666	7	0	0.43386	34	4	0	21.1895	3	1.74875	0.758713	0
300666	7	0	0.627658	34	4	0	21.1895	3	1.09556	0.687635	0
300666	4	0	0.738532	34	4	0	21.1895	3	1.64499	1.21488	0
300666	4	0	0.738532	34	4	0	21.1895	3	1.64499	1.21488	0
300676	1	0	0.0763606	34	3	0	22.6352	13	1.34248	0.102513	0
300712	2	0	0.47944	34	1	0	21.173	5	1.16586	0.558959	0
300716	3	0	0.180942	34	1	0	21.3661	3	0.613551	0.111017	0
300725	5	0	0.40412	34	1	0	20.9069	3	1.52567	0.616553	0
300729	5	0	0.255586	28	12	0	21.778	3	1.09259	0.279249	0
300741	1	0	0.0531701	28	4	0	21.3867	3	1.10667	0.0588417	0
300756	2	0	0.718277	28	1	0	20.0379	3	1.79644	1.29034	0
300824	1	0	0	28	2	0	20.5571	3	1.52567	0	0
300824	1	0	0	28	2	0	20.5571	3	1.71903	0	0
300827	1	0	0	28	2	0	20.8116	3	1.44775	0	0
300827	1	0	0	28	2	0	20.8116	3	1.20406	0	0
300832	4	0	0.190226	28	2	0	21.6576	3	1.06193	0.202006	0
300835	2	0	0.094422	28	1	0	20.5059	3	1.64499	0.155323	0
300873	2	0	0.0480464	28	1	0	21.1069	7	1.74875	0.0840211	0
300979	6	1	0	28	0	0	23.5837	3	0.613551	0	1
301047	1	0	0	28	1	0	20.6879	13	1.64499	0	0
301236	1	0	0	28	2	0	19.1016	9	1.34248	0	0
301236	1	0	0	28	2	0	19.1016	9	1.06193	0	0
430047	12	0	0.264813	28	1	0	17.856	3	1.49312	0.395398	0
600018	6	1	2.72666	28	31	1	23.9859	7	1.74579	4.76018	0
600036	1	0	0.799153	28	36	1		10	1.78927	1.4299	0
600050	20	0	1.70144	28	110	1	26.5158	9	1.52567	2.59584	1
600050	16	0	1.62247	28	110	1	26.5158	9	1.64706	2.67232	1
600050	15	0	1.45362	28	110	1	26.5158	9	1.64499	2.3912	1
600051	12	0	0.379738	28	13	0	22.0386	6	0.922217	0.3502	1
600060	6	1	3.08049	28	13	1	23.9522	3	1.84397	5.68031	0
600100	17	0	2.23314	28	460	1	24.0716	3	1.74875	3.9052	1
600100	21	0	3.17418	28	460	1	24.0716	3	1.52567	4.84274	1
600100	14	0	2.23314	28	460	1	24.0716	3	1.74875	3.9052	1
600157	6	0	0.310419	28	7	0	24.0221	4	1.7289	0.536683	1
600157	6	0	0.310419	28	7	0	24.0221	4	1.7289	0.536683	1
600157	6	0	0.310419	28	7	0	24.0221	4	1.7289	0.536683	1
600157	6	0	0.310419	28	7	0	24.0221	4	1.7289	0.536683	1
600157	6	0	0.310419	28	7	0	24.0221	4	1.7289	0.536683	1
600157	6	0	0.310419	28	7	0	24.0221	4	1.7289	0.536683	1
600157	6	0	0.310419	28	7	0	24.0221	4	1.7289	0.536683	1
600157	6	0	0.310419	28	7	0	24.0221	4	1.7289	0.536683	1
600157	6	0	0.310419	28	7	0	24.0221	4	1.7289	0.536683	1
600157	6	0	0.310419	28	7	0	24.0221	4	1.7289	0.536683	0
600157	6	0	0.310419	28	7	0	24.0221	4	1.7289	0.536683	1
600157	6	0	0.310419	28	7	0	24.0221	4	1.7289	0.536683	1
600157	6	0	0.310419	28	7	0	24.0221	4	1.7289	0.536683	1
600177	4	1	11.419	28	55	0	23.169	3	1.03542	11.8235	1
600177	5	1	11.419	28	55	0	23.169	3	1.72789	19.7308	1
600177	2	1	11.419	28	55	0	23.169	3	0.661755	7.55658	1
600188	18	0	2.34295	26	232	1	25.7471	2	1.7289	4.05072	0
600188	18	0	2.34295	26	232	1	25.7471	2	1.7289	4.05072	0
600188	8	0	2.34295	26	232	1	25.7471	2	1.7289	4.05072	0
600188	8	0	2.34295	26	232	1	25.7471	2	1.7289	4.05072	0
600188	8	0	2.34295	26	232	1	25.7471	2	1.7289	4.05072	0
600188	7	0	2.34295	26	232	1	25.7471	2	1.7289	4.05072	0
600188	2	0	2.34295	26	232	1	25.7471	2	1.7289	4.05072	0
600196	8	1	3.26729	26	52	0	24.1346	3	1.41455	4.62175	0
600201	5	0	0.139236	26	3	1	21.2978	3	1.52567	0.212428	0
600203	6	0	0.181649	26	4	1	23.6482	3	1.52567	0.277136	0
600203	6	0	0.178007	26	4	1	23.6482	3	1.77067	0.315191	0
600256	10	0	0.0929589	26	2	0	23.9367	2	1.77067	0.1646	0
600261	1	0	1.31879	26	55	0	22.1735	3	1.52567	2.01204	0
600271	17	1	2.0114	26	13	1	23.8058	3	1.50336	3.02386	0
600276	1	0	0.11246	26	3	0	23.9777	3	1.34248	0.150976	0
600276	1	0	0.109734	26	3	0	23.9777	3	1.79644	0.19713	0
600277	2	1	0.299642	26	4	0	23.4798	3	0.585366	0.1754	0
600303	6	1	2.47669	26	9	0	22.0607	3	1.63956	4.06067	0
600309	10	1	0.548483	26	16	1	23.6933	3	1.84397	1.01138	0
600320	3	1	4.32221	26	35	1	23.8079	3	1.13682	4.91359	0
600346	3	0	0.268358	26	17	0	26.0114	3	1.74875	0.469291	0
600362	9	0	0.468455	26	35	1	26.8163	3	1.74875	0.81921	0
600389	3	0	0.139236	26	4	1	22.5926	3	1.52567	0.212428	0
600395	9	0	0.166419	26	1	1	22.998	2	1.74875	0.291025	0
600401	21	0	1.51198	26	71	0	20.5935	3	1.52567	2.30677	1
600401	22	0	1.13609	26	71	0	20.5935	3	1.25157	1.4219	1
600401	13	0	1.13609	26	71	0	20.5935	3	1.25157	1.4219	1
600401	21	0	1.22159	26	71	0	20.5935	3	1.31956	1.61196	1
600401	21	0	1.13609	26	71	0	20.5935	3	1.25157	1.4219	1
600401	11	0	1.13609	26	71	0	20.5935	3	1.25157	1.4219	1
600401	11	0	1.22159	26	71	0	20.5935	3	1.31956	1.61196	1
600401	11	0	1.22159	26	71	0	20.5935	3	1.31956	1.61196	1
600458	7	1	2.92557	26	17	1	23.1432	3	1.58917	4.64922	0
600488	14	0	0.49087	26	38	0	22.0447	3	1.74875	0.858408	1
600496	1	0	0.837454	26	46	0	23.4407	3	1.09259	0.914992	1
600497	12	0	0.747832	26	30	1	23.8013	2	1.78927	1.33808	1
600497	12	0	0.747832	26	30	1	23.8013	2	1.78927	1.33808	1
600500	1	1	1.07753	26	120	1	24.4284	3	1.79774	1.93713	0
600500	19	0	1.18275	26	126	1	25.1134	3	1.74875	2.06834	0
600525	5	1	2.0225	26	19	0	22.5458	3	1.64499	3.32699	0
600545	4	1	0	32	1	1	21.8835	3	1.84397	0	0
600545	1	1	0	32	5	0	22.8881	3	1.10313	0	0
600545	4	1	0.505145	32	18	0	22.3022	3	1.79644	0.907462	0
600545	9	0	0.460704	32	18	0	22.4226	3	1.22512	0.564417	0
600545	9	0	0.505145	32	18	0	22.4226	3	1.79644	0.907462	0
600545	10	0	0.462834	32	18	0	22.4226	3	1.71063	0.791736	0
600545	5	0	0.462834	32	18	0	22.4226	3	1.71063	0.791736	0
600545	9	0	0.304678	32	18	0	22.4226	3	1.06193	0.323547	0
600545	10	0	0.603245	32	18	0	22.4226	3	1.77067	1.06815	0
600545	9	0	0.613332	32	18	0	22.4226	3	1.52567	0.935739	0
600545	6	0	0.304678	32	18	0	22.4226	3	1.06193	0.323547	0
600545	5	0	0.505145	32	18	0	22.4226	3	1.79644	0.907462	0
600545	5	0	0.584422	32	18	0	22.4226	3	1.67902	0.981255	0
600557	10	1	2.07591	32	14	0	21.9095	3	1.63956	3.40357	1
600558	7	0	0.181649	32	4	1	21.9602	3	1.52567	0.277136	0
600580	5	1	0.920266	32	31	0	23.1281	3	1.79747	1.65415	0
600580	9	0	1.00903	32	35	0	23.3623	3	1.52567	1.53945	0
600580	9	0	0.821982	32	35	0	23.3623	3	1.64499	1.35215	0
600584	1	0	0.504234	32	18	0	24.1411	3	1.64499	0.829461	1
600586	4	0	0.458782	32	2	0	22.6579	3	1.09556	0.502622	1
600586	4	0	0.458782	32	2	0	22.6579	3	1.09556	0.502622	1
600596	11	0	1.16037	32	45	0	23.6665	3	1.52567	1.77035	0
600619	3	0	0.0669515	32	2	1	23.4813	3	1.71063	0.114529	1
600629	4	0	0.103717	32	3	1	22.9266	13	1.64499	0.170613	0
600637	6	1	1.50094	32	8	1	23.6909	9	1.67102	2.50809	1
600641	10	1	1.49072	32	19	0	21.4634	11	1.76582	2.63234	1
600645	6	1	1.81773	32	13	0	20.585	13	1.35016	2.45422	1
600660	3	1	5.63488	32	113	0	23.7143	3	1.71063	9.63916	1
600682	5	1	1.77694	32	5	0	23.4002	6	1.71101	3.04037	0
600705	6	0	0.261433	32	7	1	23.0802	10	1.52567	0.39886	0
600711	6	0	0.150969	32	9	0	24.5352	2	1.74875	0.264007	1
600745	2	0	0	32	0	0	24.6884	3	1.09556	0	0
600745	1	0	0	32	0	0	24.6884	3	1.06193	0	0
600745	1	0	0	32	0	0	24.6884	3	1.64499	0	0
600745	1	0	0	32	0	0	24.6884	3	1.77067	0	0
600777	3	1	0	32	2	0	22.2878	2	1.61585	0	1
600796	1	1	2.22763	32	11	1	19.8784	3	1.49312	3.32612	0
600835	3	1	2.12873	32	14	0	23.7143	3	1.70043	3.61976	1
600835	4	1	2.9955	32	15	1	23.6831	3	1.68836	5.05747	0
600837	2	1	11.419	32	244	1		10	1.75905	20.0866	1
600853	3	1	0.627658	32	3	1	23.1945	5	1.09556	0.687635	0
600903	2	0	0.400247	32	1	0	22.3501	4	1.74875	0.699931	1
600933	2	0	0.0340359	25	1	0	21.8882	3	1.71063	0.0582226	1
600978	12	0	0.40412	25	10	0	22.3804	3	1.52567	0.616553	1
600983	6	0	0.136029	25	4	0	22.3188	3	1.64499	0.223766	1
600997	14	0	0.802513	25	27	1	23.8303	3	1.71903	1.37954	1
600997	13	0	0.802513	25	27	1	23.8303	3	1.71903	1.37954	1
600997	11	0	0.802513	25	27	1	23.8303	3	1.71903	1.37954	1
601028	3	1	2.61733	25	10	0	21.0487	6	1.16543	3.05031	0
601038	10	1	1.72807	25	13	1	22.7356	3	1.55732	2.69116	0
601100	4	1	5.38529	25	18	0	21.7512	3	1.74517	9.39823	1
601388	2	1	2.22644	25	10	0	22.4067	3	1.63956	3.65037	0
601500	4	1	4.43985	25	13	0	21.961	3	1.50336	6.67469	0
601515	6	1	1.12492	25	4	0	21.8448	3	1.7289	1.94488	0
601727	10	1	9.89845	25	39	1	25.0954	3	1.74909	17.3133	1
601727	3	1	9.95586	25	39	1	25.0954	3	1.70043	16.9293	1
601777	9	1	2.86733	25	44	0	23.257	3	1.58284	4.53853	1
601866	4	1	4.1646	25	106	1	23.4729	7	1.20579	5.02163	1
601886	8	1	11.419	25	53	0	23.4899	5	1.35827	15.5101	0
601886	9	1	11.419	25	53	0	23.4899	5	1.83612	20.9667	0
601886	5	1	11.419	25	53	0	23.4899	5	1.84397	21.0563	0
601886	3	1	11.419	25	53	0	23.4899	5	1.65441	18.8918	0
601886	6	1	3.27132	25	56	0	23.5056	5	0.589441	1.92825	1
601886	3	1	4.15271	25	56	0	23.5056	5	1.04543	4.34138	1
601928	7	1	2.13996	25	5	1	23.1904	18	1.71101	3.66148	1
601928	6	1	2.26512	25	5	1	23.1904	18	1.75971	3.98596	1
601939	4	1	1.11872	25	7	1		10	1.31328	1.46919	1
603003	4	1	1.49848	25	9	0	23.4981	6	1.76444	2.64397	1
603063	3	1	0.40412	25	0	0	21.3034	3	1.58917	0.642216	0
603076	3	1	0.971565	25	5	0	20.4406	3	1.58917	1.54398	0
603083	3	1	5.5168	25	16	0	21.7198	3	1.64499	9.07509	0
603085	4	1	2.22644	25	7	0	21.099	3	1.58917	3.53819	1
603113	3	1	0.913869	25	3	0	22.7442	3	1.52567	1.39426	1
603126	4	1	1.42669	25	5	1	21.1268	13	1.05498	1.50513	0
603128	16	1	6.27044	28	33	1	23.3691	7	1.52567	9.5666	0
603177	2	1	2.06701	28	6	0	19.8653	14	1.49312	3.08629	0
603259	7	1	0	28	4	0	23.5288	13	1.77944	0	0
603259	6	1	0	28	4	0	23.5288	13	1.70064	0	0
603259	1	1	0.855972	28	4	0	23.5288	13	1.52567	1.30593	0
603283	2	1	0	28	3	0	20.3423	3	1.63956	0	1
603283	2	1	0	28	3	0	20.3423	3	1.72586	0	1
603305	2	1	3.43421	28	6	0	21.2103	3	1.50336	5.16285	0
603355	5	1	3.0407	28	12	0	22.5608	3	1.30037	3.95403	0
603444	2	1	0.547297	28	2	0	21.7321	9	1.64499	0.900299	0
603515	6	1	4.33306	28	5	0	22.8032	3	1.13505	4.91822	0
603516	8	1	2.13996	28	7	0	19.9947	3	1.6521	3.53542	0
603516	8	1	2.22644	28	7	0	19.9947	3	1.50336	3.34714	0
603518	5	1	4.47319	28	19	0	21.9292	3	1.42023	6.35297	0
603611	4	1	2.06371	28	12	0	21.4745	3	1.63956	3.38356	0
603619	10	1	0	28	4	0	21.0524	2	1.52744	0	0
603628	10	1	1.81098	28	5	0	20.9464	3	1.75346	3.17548	0
603628	4	1	1.56119	28	7	0	20.6184	3	1.70064	2.65503	0
603661	3	1	1.85858	28	7	0	22.2799	3	1.50336	2.79412	1
603661	3	1	1.56119	28	7	0	22.2799	3	1.70064	2.65503	1
603683	1	1	0	28	1	0	20.4052	3	1.63956	0	1
603699	6	1	0	28	1	0	21.5967	3	1.76582	0	0
603816	2	1	0	28	7	0	22.6202	3	1.63956	0	0
603816	2	1	2.50199	28	13	0	23.2622	3	0.613551	1.5351	0
603826	3	1	4.74113	28	9	0	20.1901	3	1.75971	8.34303	0
605060	2	1	0.601114	28	1	0	20.4986	3	1.49312	0.897535	0
688165	14	1	4.33306	28	5	1	20.8486	3	1.22512	5.30852	0
688234	3	1	0	28	1	0	19.8487	3	1.64499	0	1
